# Supplementary material for: Multicohort Validation of Gut Microbiome Signatures for Cholangiocarcinoma Diagnosis and Functional Characterization of Bifidobacterium Pseudocatenulatum
Source: Adv Sci (Weinh). 2026 Mar 12;13(27):e17658. doi: 10.1002/advs.202517658 (PMC13170203; doi:10.1002/advs.202517658)
Supplement: Supplementary file 2 — Supporting File 2: advs74742‐sup‐0002‐TableS1‐S34.xlsx [file ADVS-13-e17658-s001.xlsx]

## Sheet: Table S1
Table S1. Detailed information of publicly datasets used for external validation of the metagenomic classifiers.
Study	Country	Diagnosis	sample size	Accession number
Buschart 2016	LU	CTR	50	PRJNA289586
Buschart 2016	LU	T1D	42	PRJNA289586
Dhakan 2019	IN	CTR	110	PRJNA397112
Feng 2015	AT	CRC	93	PRJEB7774
Feng 2015	AT	CTR	63	PRJEB7774
Brito 2016	FJ	CTR	172	PRJNA217052
Vaughn 2016	US	CD	15	PRJNA321058
Forslund 2015	DK	CD	101	PRJEB4336，PRJEB2054，PRJEB5224，PRJEB1220，PRJEB1786，PRJNA422434
Forslund 2015	DK	CTR	505	PRJEB4336，PRJEB2054，PRJEB5224，PRJEB1220，PRJEB1786，PRJNA422434
Forslund 2015	DK	T1D	31	PRJEB4336，PRJEB2054，PRJEB5224，PRJEB1220，PRJEB1786，PRJNA422434
Forslund 2015	DK	T2D	78	PRJEB4336，PRJEB2054，PRJEB5224，PRJEB1220，PRJEB1786，PRJNA422434
Forslund 2015	DK	UC	212	PRJEB4336，PRJEB2054，PRJEB5224，PRJEB1220，PRJEB1786，PRJNA422434
Franzosa 2019	US	CD	88	PRJNA400072
Franzosa 2019	US	CTR	56	PRJNA400072
Franzosa 2019	US	UC	76	PRJNA400072
He 2017	US	CD	49	PRJEB15371
He 2017	US	CTR	54	PRJEB15371
Hoyles 2018	IT	LD	73	PRJEB14215
Jie 2017	CN	ACD	214	PRJEB21528
Jie 2017	CN	CTR	171	PRJEB21528
Karlsson 2013	SE	CTR	43	PRJEB1786
Karlsson 2013	SE	T2D	102	PRJEB1786
Kartal_DE 2022	DE	CTR	32	PRJEB42013
Kartal_DE 2022	DE	PC	44	PRJEB42013
Kartal_ES 2022	ES	CTR	50	PRJEB38625
Kartal_ES 2022	ES	Pancreatitis	29	PRJEB38625
Kartal_ES 2022	ES	PC	57	PRJEB38625
Kuang 2019	CN	CTR	36	PRJEB18755
Kuang 2019	CN	T1D	18	PRJEB18755
liu 2016	MN	CTR	110	PRJNA328899
Mardinoglu 2018	SE	LD	48	PRJNA420817
Nagata_JP 2022	JP	CTR	235	PRJNA832909
Nagata_JP 2022	JP	PC	43	PRJNA832909
Price-Lloyd 2019	US	CD	151	PRJNA398089
Price-Lloyd 2019	US	CTR	65	PRJNA398089
Price-Lloyd 2019	US	UC	84	PRJNA398089
Qin 2012	CN	CTR	185	PRJNA422434
Qin 2012	CN	T2D	183	PRJNA422434
Qin 2014	CN	CTR	114	PRJEB6337
Qin 2014	CN	LD	118	PRJEB6337
Sankaranarayanan 2015	US	T2D	19	PRJNA299502
Schirmer 2016	NL	CTR	471	PRJNA319574
Spanish	ES	CP	29	PRJEB38625
Vogtmann 2016	US	CRC	52	PRJEB12449
Vogtmann 2016	US	CTR	52	PRJEB12449
Wirbel 2019	DE	CRC	60	ERP005534（PRJEB6070）,PRJEB27928
Wirbel 2019	DE	CTR	60	ERP005534（PRJEB6070）,PRJEB27928
Xie 2016	UK	CTR	250	PRJEB9576
Yachida 2019	JP	CRC	258	PRJDB4176
Yachida 2019	JP	CTR	251	PRJDB4176
Yu 2017	CN	CRC	74	PRJEB10878
Yu 2017	CN	CTR	54	PRJEB10878
Zeevi 2015	IL	CTR	900	PRJEB11532
Zeller 2014	FR	CRC	91	PRJEB6070
Zeller 2014	FR	CTR	93	PRJEB6070
Zhu 2018	CN	BRCA	62	PRJNA453965
Zhu 2018	CN	CTR	71	PRJNA453965

## Sheet: Table S2
Table S2. Raw data of the clinical characteristics of participants.
Cohort	ID	Group	Gender (1,female; 2,male)	Age	Height (cm)	Weight (kg)	Location of lesion (1, iCCA; 2, pCCA; 3, dCCA)	Differentiation	ALT (U/L)	AST (U/L)	GGT (U/L)	TP (g/L)	ALB (g/L)	GLO (g/L)	TB (μmol/L)	DB (μmol/L)	IB (μmol/L)	CTP score	PLT (10^9/L)	CA 19-9 (U/mL)	Hypertension (0, No; 1, Yes)	T2DM (0, No; 1, Yes)	CAD (0, No; 1, Yes)	LC (0, No; 1, Yes)	CHB (0, No; 1, Yes)	Cerebrovascular disease (0, No; 1, Yes)
Training phase from Hangzhou	CCA_Hangzhou_001	CCA	2	50	160	65	1	1	25	65	248	62.6	34.5	28.1	151.9	120	31.9	10	248	647.3	1	0	0	0	0	0
Training phase from Hangzhou	CCA_Hangzhou_003	CCA	1	63	155	43	1	2	13	28	29	71.7	41.5	30.2	4.9	2.5	2.4	6	244	325.82	0	0	0	1	1	0
Training phase from Hangzhou	CCA_Hangzhou_004	CCA	1	74	170	65	1	4	113	119	624	65.2	36.7	28.5	7.1	4.1	3	5	193	535.3	1	0	0	0	0	0
Training phase from Hangzhou	CCA_Hangzhou_005	CCA	2	63	175	77	1	3	524	616	671	49.4	30.9	18.5	38.8	31.5	7.3	8	170	349.1	0	0	0	0	0	0
Training phase from Hangzhou	CCA_Hangzhou_006	CCA	1	49	169	65	1	3	12	16	19	72.7	40.8	31.9	5.5	3.2	2.3	5	193	690.3	1	1	1	0	0	0
Training phase from Hangzhou	CCA_Hangzhou_007	CCA	1	48	165	61	1	2	33	27	132	59.2	39	20.2	30.3	24.8	5.5	5	141	429.4	0	0	0	0	0	0
Training phase from Hangzhou	CCA_Hangzhou_008	CCA	2	67	165	63	1	3	10	14	30	61.1	36.5	24.6	10	5.8	4.2	7	146	8.61	0	0	0	0	0	0
Training phase from Hangzhou	CCA_Hangzhou_009	CCA	2	77	180	84	1	4	46	42	224	58.1	39.4	18.7	273.3	233.1	40.2	7	159	85.59	1	0	0	0	0	1
Training phase from Hangzhou	CCA_Hangzhou_010	CCA	2	59	166	60	1	2	31	30	34	72.7	40.6	32.1	14.7	6	8.7	5	158	11.81	0	0	0	0	0	0
Training phase from Hangzhou	CCA_Hangzhou_011	CCA	1	61	157	50	1	2	12	14	21	58.3	34.1	24.2	3.8	1.8	2	6	186	N/A	0	0	0	0	0	0
Training phase from Hangzhou	CCA_Hangzhou_012	CCA	2	49	163	57	1	3	18	19	21	75.3	38.5	36.8	7.7	5.2	2.5	5	118	56.1	0	0	1	1	1	0
Training phase from Hangzhou	CCA_Hangzhou_013	CCA	2	72	175	64.5	1	4	46	39	139	68.1	34.8	33.3	13.3	7.1	6.2	6	103	519	0	0	0	0	0	0
Training phase from Hangzhou	CCA_Hangzhou_014	CCA	2	42	178	80	1	3	69	44	319	66.4	40.3	26.1	261.9	222.6	39.3	9	215	155.3	0	0	0	0	0	0
Training phase from Hangzhou	CCA_Hangzhou_017	CCA	2	76	169	57	1	4	88	77	84	60.5	28.1	32.4	104.1	94.1	10	8	215	156.5	0	0	0	0	0	0
Training phase from Hangzhou	CCA_Hangzhou_020	CCA	2	73	176	80	1	2	26	27	27	68.3	41.3	31	10.3	5.3	5.2	6	115	52.5	0	0	0	1	1	0
Training phase from Hangzhou	CCA_Hangzhou_021	CCA	2	56	160	55	1	4	38	33	654.1	84.1	39.4	44.7	34	29.2	4.8	6	321	14854	0	0	0	0	0	0
Training phase from Hangzhou	CCA_Hangzhou_022	CCA	2	52	170	70	1	3	51	28	46	71.9	48	23.9	9	2.9	6.1	5	238	10.11	0	1	1	0	0	0
Training phase from Hangzhou	CCA_Hangzhou_023	CCA	2	53	161	58	1	2	286	209	1236	55.1	35.5	19.6	333.5	302.6	30.9	7	294	554.4	0	0	0	0	0	0
Training phase from Hangzhou	CCA_Hangzhou_024	CCA	1	62	162	50.3	1	4	22	178	377	64.2	32.1	32.1	21.1	14.1	7	9	221	23.25	0	0	0	0	0	0
Training phase from Hangzhou	CCA_Hangzhou_025	CCA	2	67	171	81	1	1	81	75	81	60.5	28.1	32.4	104.1	94.1	10	8	N/A	N/A	0	0	0	0	0	0
Training phase from Hangzhou	CCA_Hangzhou_027	CCA	2	42	174	77	1	1	83	92	775	60.8	36.8	24	26.7	15.8	10.9	9	97	140	0	0	0	0	0	0
Training phase from Hangzhou	CCA_Hangzhou_029	CCA	1	60	162	60	1	4	14	28	80	69	38.3	30.7	5.7	3	2.7	5	185	7.32	0	0	0	0	0	0
Training phase from Hangzhou	CCA_Hangzhou_031	CCA	2	52	166	63	1	2	35	31	31	66.6	42.3	24.3	6	3.3	2.7	5	216	6.5	0	0	0	0	1	0
Training phase from Hangzhou	CCA_Hangzhou_032	CCA	1	67	159	58	1	3	25	27	13	63.8	37.3	26.5	5.3	3.2	2.1	5	82	11.9	1	0	0	0	0	0
Training phase from Hangzhou	CCA_Hangzhou_033	CCA	2	63	167	79	1	2	15	18	12	62.8	38.4	24.4	4.4	2.3	2.1	5	170	5.28	0	0	0	0	1	0
Training phase from Hangzhou	CCA_Hangzhou_034	CCA	1	66	151	59	1	2	15	16	64	66.5	37.5	29	12.2	5.4	6.8	6	209	17.56	1	0	0	0	0	1
Training phase from Hangzhou	CCA_Hangzhou_035	CCA	2	67	163	63	1	3	18	22	18	60.5	39	21.5	7.2	4.6	2.6	5	172	13.5	0	0	0	0	0	0
Training phase from Hangzhou	CCA_Hangzhou_036	CCA	2	71	158	69	1	1	31	36	104	59.5	39.6	19.9	526.4	431.9	94.5	7	241	185.2	0	0	0	0	0	0
Training phase from Hangzhou	CCA_Hangzhou_038	CCA	2	47	169	72	2	2	39	26	85	75.4	34.6	40.8	8	3	5	8	220	26.5	1	0	0	0	0	0
Training phase from Hangzhou	CCA_Hangzhou_039	CCA	1	56	162	62	2	3	35	31	31	66.6	42.3	24.3	6	3.3	2.7	5	169	550	0	0	0	0	0	0
Training phase from Hangzhou	CCA_Hangzhou_040	CCA	2	58	173	74	2	3	26	29	15	63.8	37.3	26.5	7.3	4.2	3.1	6	215	346	0	0	0	0	0	0
Training phase from Hangzhou	CCA_Hangzhou_041	CCA	2	57	174	72	2	4	14	22	75	66.7	41.8	24.9	17	6	11	6	153	4.3	1	0	0	0	0	0
Training phase from Hangzhou	CCA_Hangzhou_043	CCA	1	57	165	62	2	4	8	16	56	90.3	30.1	60.2	11	5	6	5	216	4.7	0	0	0	0	1	0
Training phase from Hangzhou	CCA_Hangzhou_044	CCA	2	65	163	60	2	4	35	36	88	69.5	40.5	29	15.2	8.4	6.8	6	99	12.5	0	0	0	0	1	0
Training phase from Hangzhou	CCA_Hangzhou_045	CCA	2	55	172	71	2	3	26	28	55	63.5	39	24.5	12.2	7.6	4.6	6	85	860	0	0	0	0	0	0
Training phase from Hangzhou	CCA_Hangzhou_046	CCA	2	67	172	72	2	3	38	26	72	69.7	39.8	29.9	11	6	5	7	155	12000	0	0	0	0	0	0
Training phase from Hangzhou	CCA_Hangzhou_047	CCA	1	46	163	63	2	3	35	25	68	63	41.3	21.7	8.9	5.6	3.3	6	186	5.9	0	0	0	0	0	0
Training phase from Hangzhou	CCA_Hangzhou_048	CCA	2	66	172	77	2	2	18	17	35	64.5	42.1	22.4	14	4	10	8	79	1169	0	0	0	0	0	0
Training phase from Hangzhou	CCA_Hangzhou_049	CCA	1	48	161	62	2	2	32	34	65	68.6	43.3	25.3	8	4	4	8	54	45	0	0	0	0	0	0
Training phase from Hangzhou	CCA_Hangzhou_051	CCA	2	51	171	70	2	2	24	25	65	66.7	41.8	24.9	17	6	11	7	157	25.7	0	0	0	0	0	0
Training phase from Hangzhou	CCA_Hangzhou_052	CCA	2	57	164	65	2	2	25	26	55	66.8	46.8	20	9	4	5	8	86	11055	0	0	0	0	0	0
Training phase from Hangzhou	CCA_Hangzhou_057	CCA	2	59	170	64	2	3	105	66	112	60.8	33.7	27.1	341	247	94	6	215	5620.6	1	0	0	0	0	0
Training phase from Hangzhou	CCA_Hangzhou_058	CCA	2	63	163	66.9	2	2	54	61	59	74.8	39.1	35.7	25	17	8	7	188	N/A	0	0	0	0	0	0
Training phase from Hangzhou	CCA_Hangzhou_059	CCA	2	53	170	79	2	1	49	31	66	71.3	43.2	28.1	8	3	5	8	207	N/A	0	0	0	0	0	0
Training phase from Hangzhou	CCA_Hangzhou_060	CCA	1	61	158	53	2	4	12	24	32	59	34.1	24.9	6	2	4	8	177	N/A	0	0	0	0	0	0
Training phase from Hangzhou	CCA_Hangzhou_062	CCA	2	52	172	71	2	3	18	66	66	68.2	42.2	26	13	5	8	8	255	361.8	0	0	0	0	0	0
Training phase from Hangzhou	CCA_Hangzhou_064	CCA	2	62	166	64	2	3	17	18	54	71	40.3	30.7	7.7	5	2.7	8	158	N/A	1	0	0	0	0	0
Training phase from Hangzhou	CCA_Hangzhou_066	CCA	1	47	159	61	3	2	31	31	42	70.6	44.3	26.3	8	3.3	4.7	6	158	N/A	0	0	0	0	0	0
Training phase from Hangzhou	CCA_Hangzhou_068	CCA	1	51	163	62	3	3	20	21	22	65.8	40.4	25.4	6.4	3.3	3.1	7	179	N/A	0	0	0	0	0	0
Training phase from Hangzhou	CCA_Hangzhou_069	CCA	2	62	171	68	3	3	25	26	64	68.5	39.5	29	17.2	8.4	8.8	6	226	N/A	0	0	1	0	0	0
Training phase from Hangzhou	CCA_Hangzhou_070	CCA	1	58	163	59	3	4	28	32	44	65.5	42	23.5	11.2	6.6	4.6	7	285	6881	1	0	0	0	0	0
Training phase from Hangzhou	Control_Hangzhou_001	control	1	42	162	60.7	N/A	N/A	12	15	33	76.4	48.4	28	9.54	4.62	4.9	5	236	8.58	0	0	0	0	0	0
Training phase from Hangzhou	Control_Hangzhou_002	control	2	45	152	56	N/A	N/A	9	19	17	76.9	46	30.9	9.45	2.08	7.4	5	315	9.51	0	0	0	0	0	0
Training phase from Hangzhou	Control_Hangzhou_003	control	2	56	172	79.5	N/A	N/A	19	18	33	70.6	48.7	21.9	14.55	6.78	7.8	5	309	1.07	0	0	0	0	0	0
Training phase from Hangzhou	Control_Hangzhou_004	control	2	42	166	66	N/A	N/A	23	21	9	71.2	51.4	19.8	25.66	11.22	14.4	5	214	8.58	0	0	0	0	0	0
Training phase from Hangzhou	Control_Hangzhou_005	control	2	47	166	59.7	N/A	N/A	34	23	34	69.3	44.8	24.5	9.2	3.86	5.3	5	215	6.84	0	0	0	0	0	0
Training phase from Hangzhou	Control_Hangzhou_006	control	2	43	171	78.8	N/A	N/A	20	21	22	76.1	48.1	28	28.13	8.38	19.8	5	293	9.51	0	0	0	0	0	0
Training phase from Hangzhou	Control_Hangzhou_009	control	2	43	169	88	N/A	N/A	20	19	48	77.9	45.6	32.3	12.61	5.44	7.2	5	289	7.6	0	0	0	0	0	0
Training phase from Hangzhou	Control_Hangzhou_010	control	1	56	155	54.9	N/A	N/A	9	15	15	75.1	48.8	26.3	13.12	5.85	7.3	5	252	1.07	0	0	0	0	0	0
Training phase from Hangzhou	Control_Hangzhou_011	control	2	55	170	75	N/A	N/A	11	15	37	78	45.8	32.2	16.24	6.32	9.9	5	216	9.51	0	0	0	0	0	0
Training phase from Hangzhou	Control_Hangzhou_014	control	2	45	171	80	N/A	N/A	17	23	24	69.1	48.2	20.9	9.57	3.83	5.7	5	211	10.01	0	0	0	0	0	0
Training phase from Hangzhou	Control_Hangzhou_015	control	1	51	159	73	N/A	N/A	11	16	11	72.8	43.5	29.3	10.74	4.71	6	5	237	N/A	0	0	0	0	0	0
Training phase from Hangzhou	Control_Hangzhou_017	control	2	52	169	65	N/A	N/A	52	37	35	73.2	49.7	23.5	15.33	5.84	9.5	5	177	11.65	0	0	0	0	0	0
Training phase from Hangzhou	Control_Hangzhou_019	control	1	50	167	56.2	N/A	N/A	19	22	17	81	49.4	31.6	11.56	5.42	6.1	5	175	19.35	0	0	0	0	0	0
Training phase from Hangzhou	Control_Hangzhou_020	control	1	40	161	57	N/A	N/A	14	22	13	78	46.6	31.4	9.4	4.25	5.2	5	342	9.29	0	0	0	0	0	0
Training phase from Hangzhou	Control_Hangzhou_021	control	1	56	155	52	N/A	N/A	16	24	16	81.9	49.4	32.5	8.61	2.89	5.7	5	247	16.68	0	0	0	0	0	0
Training phase from Hangzhou	Control_Hangzhou_023	control	2	48	170	82	N/A	N/A	39	23	92	71.5	49	22.5	12.54	5.18	7.4	5	312	8.58	0	0	0	0	0	0
Training phase from Hangzhou	Control_Hangzhou_024	control	2	41	172	75.5	N/A	N/A	15	20	16	72	46.8	25.2	12.51	5.06	7.4	5	350	N/A	0	0	0	0	0	0
Training phase from Hangzhou	Control_Hangzhou_025	control	1	40	161	57	N/A	N/A	7	15	6	72.7	42.1	30.6	6.73	3.41	3.3	5	314	8.58	0	0	0	0	0	0
Training phase from Hangzhou	Control_Hangzhou_026	control	1	46	171	76	N/A	N/A	17	19	11	78.6	47.2	31.4	12.21	4.98	7.2	5	234	6.98	0	0	0	0	0	0
Training phase from Hangzhou	Control_Hangzhou_030	control	1	54	164	54.2	N/A	N/A	32	28	41	66	45.8	20.2	13.19	5.12	8.1	5	235	18.41	0	0	0	0	0	0
Training phase from Hangzhou	Control_Hangzhou_031	control	2	49	170	86.3	N/A	N/A	27	39	102	73.3	50.3	23	19.88	5.48	14.4	5	162	8.07	0	0	0	0	0	0
Training phase from Hangzhou	Control_Hangzhou_032	control	2	54	166	62.9	N/A	N/A	24	27	55	75.4	49.9	25.5	10.85	5.19	5.7	5	258	5.57	0	0	0	0	0	0
Training phase from Hangzhou	Control_Hangzhou_033	control	2	51	172	75	N/A	N/A	17	23	22	79.6	52.1	27.5	13.06	5.4	7.7	5	268	11.31	0	0	0	0	0	0
Training phase from Hangzhou	Control_Hangzhou_036	control	2	51	159	66	N/A	N/A	26	29	19	76.3	47.8	28.5	18.35	4.92	13.4	5	189	5.8	0	0	0	0	0	0
Training phase from Hangzhou	Control_Hangzhou_038	control	2	61	165	75	N/A	N/A	31	27	N/A	N/A	N/A	N/A	N/A	N/A	N/A	5	287	9.51	0	0	0	0	0	0
Training phase from Hangzhou	Control_Hangzhou_039	control	2	42	165	77	N/A	N/A	33	22	34	81	52.6	28.4	7.31	3.59	3.7	5	221	1.17	0	0	0	0	0	0
Training phase from Hangzhou	Control_Hangzhou_040	control	1	54	149	53	N/A	N/A	17	20	N/A	N/A	N/A	N/A	N/A	N/A	N/A	5	247	9.51	0	0	0	0	0	0
Training phase from Hangzhou	Control_Hangzhou_041	control	2	31	177	105	N/A	N/A	25	21	21	65.6	45.5	20.1	10.78	4.27	6.5	5	193	7.39	0	0	0	0	0	0
Training phase from Hangzhou	Control_Hangzhou_042	control	1	45	155	66	N/A	N/A	28	10	85	72.3	47.2	25.1	8	4.05	4	5	101	6.72	0	0	0	0	0	0
Training phase from Hangzhou	Control_Hangzhou_043	control	2	33	170	83	N/A	N/A	70	42	97	78.6	51.6	27	17.11	5.99	11.1	5	256	N/A	0	0	0	0	0	0
Training phase from Hangzhou	Control_Hangzhou_044	control	1	52	150	55	N/A	N/A	19	20	13	77	48.5	28.5	12.34	4.13	8.2	5	234	5.38	0	0	0	0	0	0
Training phase from Hangzhou	Control_Hangzhou_045	control	2	64	162.5	71.4	N/A	N/A	22	23	N/A	N/A	N/A	N/A	N/A	N/A	N/A	5	180	1.17	0	0	0	0	0	0
Training phase from Hangzhou	Control_Hangzhou_046	control	2	32	177.5	75.6	N/A	N/A	18	22	34	75.9	51.5	24.4	16.25	5.04	11.2	5	217	6.84	0	0	0	0	0	0
Training phase from Hangzhou	Control_Hangzhou_047	control	2	33	168	100	N/A	N/A	103	52	48	81.7	51.5	30.2	16.12	6.91	9.2	5	356	18.41	0	0	0	0	0	0
Training phase from Hangzhou	Control_Hangzhou_048	control	2	31	175	82	N/A	N/A	37	21	15	67.2	45	22.2	15.21	6.92	8.3	5	252	11.04	0	0	0	0	0	0
Training phase from Hangzhou	Control_Hangzhou_049	control	2	31	169	61.8	N/A	N/A	11	21	19	73.6	49.9	23.7	12.53	4.62	7.9	5	346	1.17	0	0	0	0	0	0
Training phase from Hangzhou	Control_Hangzhou_050	control	1	31	157	54.4	N/A	N/A	27	22	27	85.3	50.3	35	10.05	4.38	5.7	5	388	8.07	0	0	0	0	0	0
Training phase from Hangzhou	Control_Hangzhou_051	control	2	55	173.5	59.6	N/A	N/A	17	26	20	84.9	49.6	35.3	13.81	5.6	8.2	5	238	16.68	0	0	0	0	0	0
Training phase from Hangzhou	Control_Hangzhou_053	control	2	47	174	78	N/A	N/A	31	23	21	76.1	51.5	24.6	20.93	7.39	13.5	5	226	12.31	0	0	0	0	0	0
Training phase from Hangzhou	Control_Hangzhou_055	control	1	53	156.5	57.4	N/A	N/A	10	20	N/A	N/A	N/A	N/A	N/A	N/A	N/A	5	154	6.72	0	0	0	0	0	0
Training phase from Hangzhou	Control_Hangzhou_056	control	2	57	174	74	N/A	N/A	25	23	N/A	N/A	N/A	N/A	N/A	N/A	N/A	5	241	1.17	0	0	0	0	0	0
Training phase from Hangzhou	Control_Hangzhou_059	control	2	30	167	79	N/A	N/A	141	59	65	82.4	50.4	32	8.37	4.15	4.2	5	431	12.31	0	0	0	0	0	0
Training phase from Hangzhou	Control_Hangzhou_061	control	2	52	166	75	N/A	N/A	19	19	20	73	46.1	26.9	8.7	4.29	4.4	5	185	7.39	0	0	0	0	0	0
Training phase from Hangzhou	Control_Hangzhou_062	control	2	43	170	92	N/A	N/A	24	22	29	75.6	48.6	27	8.87	3.77	5.1	5	333	3.93	0	0	0	0	0	0
Training phase from Hangzhou	Control_Hangzhou_063	control	2	31	169	78	N/A	N/A	22	19	16	71.5	47.4	24.1	13.65	6.36	7.3	5	201	N/A	0	0	0	0	0	0
Training phase from Hangzhou	Control_Hangzhou_064	control	2	57	166	60	N/A	N/A	17	22	N/A	N/A	N/A	N/A	N/A	N/A	N/A	5	244	6.53	0	0	0	0	0	0
Training phase from Hangzhou	Control_Hangzhou_065	control	2	61	158	67	N/A	N/A	32	26	N/A	N/A	N/A	N/A	N/A	N/A	N/A	5	316	19.35	0	0	0	0	0	0
Training phase from Hangzhou	Control_Hangzhou_066	control	1	49	165	90	N/A	N/A	11	25	N/A	N/A	N/A	N/A	N/A	N/A	N/A	5	226	11.16	0	0	0	0	0	0
Training phase from Hangzhou	Control_Hangzhou_067	control	2	54	171	82	N/A	N/A	14	22	N/A	N/A	N/A	N/A	N/A	N/A	N/A	5	215	1.17	0	0	0	0	0	0
Training phase from Hangzhou	Control_Hangzhou_068	control	2	56	167	79	N/A	N/A	29	16	24	73.8	47.6	26.2	8.87	4.03	4.8	5	151	13.95	0	0	0	0	0	0
Training phase from Hangzhou	Control_Hangzhou_070	control	1	41	158	53	N/A	N/A	11	15	9	74.3	46.2	28.1	11.79	3.8	8	5	185	8.07	0	0	0	0	0	0
Training phase from Hangzhou	Control_Hangzhou_071	control	1	33	174	63	N/A	N/A	6	14	12	71.9	47.5	24.4	14.37	6.24	8.1	5	265	N/A	0	0	0	0	0	0
Training phase from Hangzhou	Control_Hangzhou_073	control	2	44	170	64	N/A	N/A	17	18	30	70.7	48.9	21.8	15.93	6.31	9.6	5	258	19.35	0	0	0	0	0	0
Training phase from Hangzhou	Control_Hangzhou_074	control	2	62	170.5	82.8	N/A	N/A	16	17	20	82.2	49.8	32.4	10.29	4.25	6	5	183	12.31	0	0	0	0	0	0
Training phase from Hangzhou	Control_Hangzhou_075	control	1	62	165	57.8	N/A	N/A	17	28	61	73.5	44.2	29.3	8.72	3.36	5.4	5	182	1.07	0	0	0	0	0	0
Training phase from Hangzhou	Control_Hangzhou_078	control	2	46	169	73.5	N/A	N/A	22	23	17	71.5	46.5	25	8.89	4.24	4.7	5	146	11.04	0	0	0	0	0	0
Training phase from Hangzhou	Control_Hangzhou_086	control	2	22	190	70	N/A	N/A	17	22	21	85	52.9	32.1	19.9	6	13.9	5	279	N/A	0	0	0	0	0	0
Training phase from Hangzhou	Control_Hangzhou_088	control	2	21	175	58	N/A	N/A	14	47	14	88.9	53	35.9	11.7	3.8	7.9	5	355	22.72	0	0	0	0	0	0
Training phase from Hangzhou	Control_Hangzhou_090	control	2	41	169.5	57.8	N/A	N/A	9	15	22	76.4	49.6	26.8	8.57	4.56	4	5	245	6.84	0	0	0	0	0	0
Training phase from Hangzhou	Control_Hangzhou_091	control	1	50	154.5	63.2	N/A	N/A	12	21	14	78.5	46.3	32.2	12.36	5.59	6.8	5	351	8.07	0	0	0	0	0	0
Training phase from Hangzhou	Control_Hangzhou_092	control	1	45	156	49	N/A	N/A	9	14	39	74.6	45.7	28.9	7.8	3.52	4.3	5	380	N/A	0	0	0	0	0	0
Training phase from Hangzhou	Control_Hangzhou_094	control	1	65	162	67	N/A	N/A	12	26	23	78.8	50.7	28.1	22.9	4.36	13.2	5	226	6.42	0	0	0	0	0	0
Training phase from Hangzhou	Control_Hangzhou_096	control	1	70	155	58	N/A	N/A	16	30	27	77.2	50.6	26.6	15.69	8.45	10.1	5	307	11.16	0	0	0	0	0	0
Training phase from Hangzhou	Control_Hangzhou_097	control	2	88	169	70	N/A	N/A	56	21	9	89.1	55.6	33.5	15.03	4.89	8.9	5	289	7.39	0	0	0	0	0	0
Training phase from Hangzhou	Control_Hangzhou_098	control	1	67	157	70	N/A	N/A	14	16	20	76.5	48.1	28.4	5.35	6.28	2.3	5	209	12.66	0	0	0	0	0	0
Training phase from Hangzhou	Control_Hangzhou_099	control	1	71	150	45	N/A	N/A	28	34	19	75.1	43.6	31.5	14.97	7.15	8.2	5	226	6.53	0	0	0	0	0	0
Training phase from Hangzhou	Control_Hangzhou_100	control	1	69	155	60	N/A	N/A	9	25	36	71.7	52.6	19.1	31.17	8.72	21	5	232	12.31	0	0	0	0	0	0
Training phase from Hangzhou	Control_Hangzhou_102	control	1	80	153	43	N/A	N/A	45	23	N/A	73.8	50.2	23.6	9	6.03	4.9	5	244	9.29	0	0	0	0	0	0
Training phase from Hangzhou	Control_Hangzhou_103	control	1	70	155	52	N/A	N/A	17	36	40	79	50.5	28.5	7	8.31	4.1	5	319	N/A	0	0	0	0	0	0
Training phase from Hangzhou	Control_Hangzhou_104	control	1	78	150	51	N/A	N/A	8	18	35	72.5	N/A	N/A	14.06	4.12	9.6	5	302	7.39	0	0	0	0	0	0
Training phase from Hangzhou	Control_Hangzhou_106	control	1	60	150	51	N/A	N/A	32	26	18	78	46.9	31.1	7.03	4.45	4.3	5	219	4.66	0	0	0	0	0	0
Training phase from Hangzhou	Control_Hangzhou_107	control	2	83	172	73	N/A	N/A	22	22	N/A	75.4	48.6	26.8	20.74	8.75	10.4	5	266	7.53	0	0	0	0	0	0
Training phase from Hangzhou	Control_Hangzhou_108	control	1	66	157	77	N/A	N/A	20	19	11	72.9	49.4	23.5	12.91	2.67	6.7	5	181	10.01	0	0	0	0	0	0
Training phase from Hangzhou	Control_Hangzhou_110	control	2	71	170	80	N/A	N/A	53	19	40	77.7	49.5	28.2	22.02	3.71	15.4	5	201	8.07	0	0	0	0	0	0
Training phase from Hangzhou	Control_Hangzhou_111	control	1	80	150	50	N/A	N/A	8	22	21	78.3	48	30.3	4.63	6.76	2.4	5	227	7.53	0	0	0	0	0	0
Training phase from Hangzhou	Control_Hangzhou_113	control	2	74	168	68	N/A	N/A	67	17	12	77.3	N/A	N/A	8.64	4.52	4.1	5	226	7.39	0	0	0	0	0	0
Training phase from Hangzhou	Control_Hangzhou_114	control	2	72	172	70	N/A	N/A	43	39	36	72.8	48.8	24	N/A	N/A	N/A	5	178	9.29	0	0	0	0	0	0
Training phase from Hangzhou	Control_Hangzhou_115	control	2	86	168	64	N/A	N/A	22	18	19	72.7	45.6	27.1	10.21	3.52	6	5	294	N/A	0	0	0	0	0	0
Training phase from Hangzhou	Control_Hangzhou_117	control	1	75	150	49	N/A	N/A	14	19	19	74.9	48.9	26	15.78	4.03	10	5	192	8.58	0	0	0	0	0	0
Training phase from Hangzhou	Control_Hangzhou_119	control	1	71	160	59	N/A	N/A	29	27	43	71.9	46.9	25	10.3	5.13	5.7	5	236	9.51	0	0	0	0	0	0
Training phase from Hangzhou	Control_Hangzhou_120	control	2	62	170	55	N/A	N/A	8	26	15	75.8	53.1	22.7	18.4	3.47	11.7	5	215	19.35	0	0	0	0	0	0
Training phase from Hangzhou	Control_Hangzhou_122	control	1	71	175	80	N/A	N/A	19	25	12	76.4	48.7	27.7	9.96	4.13	5.6	5	298	5.38	0	0	0	0	0	0
Training phase from Hangzhou	Control_Hangzhou_123	control	2	71	170	60	N/A	N/A	8	17	11	73	50.6	22.4	16.42	3.51	10.1	5	260	22.72	0	0	0	0	0	0
Training phase from Hangzhou	Control_Hangzhou_124	control	1	77	158	62	N/A	N/A	24	15	15	76.2	49.7	26.5	21.67	5.98	12.9	5	194	1.17	0	0	0	0	0	0
Training phase from Hangzhou	Control_Hangzhou_125	control	1	72	148	51	N/A	N/A	49	20	10	76.4	52.8	23.6	12.78	4.95	7	5	134	1.17	0	0	0	0	0	0
Training phase from Hangzhou	Control_Hangzhou_126	control	1	80	155	55	N/A	N/A	41	32	27	78.7	48.5	30.2	13.91	8.52	8.7	5	237	16.68	0	0	0	0	0	0
Training phase from Hangzhou	Control_Hangzhou_127	control	1	77	150	50	N/A	N/A	24	34	26	82.5	48.1	34.4	17.55	3.51	11.3	5	196	6.72	0	0	0	0	0	0
Training phase from Hangzhou	Control_Hangzhou_128	control	1	76	150	49	N/A	N/A	15	15	22	74.2	46.5	27.7	12.76	4.22	8.3	5	233	16.68	0	0	0	0	0	0
Training phase from Hangzhou	Control_Hangzhou_129	control	2	76	170	60	N/A	N/A	26	38	68	77	48.4	28.6	5.71	3.36	3.4	5	212	7.53	0	0	0	0	0	0
Training phase from Hangzhou	Control_Hangzhou_131	control	1	65	155	53	N/A	N/A	12	10	85	78.8	48	30.8	13.84	2.26	9.7	5	268	5.38	0	0	0	0	0	0
Training phase from Hangzhou	Control_Hangzhou_132	control	1	67	160	66	N/A	N/A	38	11	11	87.2	49.3	37.9	11.2	4.5	6.7	5	215	11.04	0	0	0	0	0	0
Training phase from Hangzhou	Control_Hangzhou_133	control	2	86	168	66	N/A	N/A	43	21	18	73.1	52.1	21	7.16	5.06	3.8	5	334	22.72	0	0	0	0	0	0
Training phase from Hangzhou	Control_Hangzhou_135	control	1	74	155	61	N/A	N/A	27	31	22	77.3	49	28.3	11.7	5.66	7.7	5	257	3.93	0	0	0	0	0	0
Training phase from Hangzhou	Control_Hangzhou_136	control	1	68	161	62	N/A	N/A	10	19	26	72.6	51.3	21.3	34.3	4.8	20.4	5	194	11.16	0	0	0	0	0	0
Training phase from Hangzhou	Control_Hangzhou_138	control	2	64	181	87	N/A	N/A	35	20	29	78.5	49.5	29	8	4.24	4	5	228	N/A	0	0	0	0	0	0
Training phase from Hangzhou	Control_Hangzhou_139	control	2	80	167	72	N/A	N/A	8	22	45	76.9	47.1	29.8	9.23	4.53	5.8	5	143	3.93	0	0	0	0	0	0
Training phase from Hangzhou	Control_Hangzhou_140	control	1	80	157	51	N/A	N/A	14	20	10	81.1	N/A	N/A	6.89	6.15	4.6	5	203	9.51	0	0	0	0	0	0
Training phase from Hangzhou	Control_Hangzhou_141	control	2	80	171	68	N/A	N/A	40	19	12	76.6	47.1	29.5	N/A	4.55	N/A	5	338	23.59	0	0	0	0	0	0
Training phase from Hangzhou	Control_Hangzhou_143	control	2	86	175	74	N/A	N/A	31	33	42	77.2	53.2	24	6.19	3.33	2.7	5	273	7.33	0	0	0	0	0	0
Training phase from Hangzhou	Control_Hangzhou_144	control	1	89	152	59	N/A	N/A	23	22	16	71.2	51	20.2	8.29	4.03	3.8	5	274	6.42	0	0	0	0	0	0
Training phase from Hangzhou	Control_Hangzhou_145	control	2	80	176	73	N/A	N/A	18	21	47	N/A	45.5	N/A	8.28	4.06	4.2	5	156	5.18	0	0	0	0	0	0
Training phase from Hangzhou	Control_Hangzhou_147	control	2	85	154	49	N/A	N/A	17	32	24	76	47.5	28.5	12.71	4.7	6.7	5	258	11.65	0	0	0	0	0	0
Training phase from Hangzhou	Control_Hangzhou_148	control	2	80	165	76	N/A	N/A	27	20	26	76.6	48.4	28.2	15.59	4.52	10.5	5	224	4.66	0	0	0	0	0	0
Training phase from Hangzhou	Control_Hangzhou_149	control	2	90	168	71	N/A	N/A	20	15	20	66.2	46.8	19.4	12.61	3.83	7.2	5	245	9.29	0	0	0	0	0	0
Training phase from Hangzhou	Control_Hangzhou_150	control	2	85	171	75	N/A	N/A	20	25	59	77.1	45.3	31.8	9.79	6.27	6.3	5	245	N/A	0	0	0	0	0	0
Training phase from Hangzhou	CCA_Hangzhou_301	CCA	2	32	173	82	1	N/A	26	21	75	78.6	46.5	32.1	9.6	3.2	6.4	5	281	407	0	0	0	0	0	0
Training phase from Hangzhou	CCA_Hangzhou_303	CCA	2	45	170	80	1	3	13	18	131	75.6	41.2	34.4	7	3.6	3.4	5	111	2.91	0	1	0	1	1	0
Training phase from Hangzhou	CCA_Hangzhou_304	CCA	1	46	158	50	3	4	12	22	36	65.5	37.8	27.7	9.7	4	5.7	6	192	47.9	0	0	0	0	0	0
Training phase from Hangzhou	CCA_Hangzhou_306	CCA	1	48	165	65	2	3	31	45	47	47.4	28.1	19.3	58	43	15	8	150	26.7	0	0	0	0	0	0
Training phase from Hangzhou	CCA_Hangzhou_307	CCA	1	49	164	61	1	N/A	29	28	26	64.1	42.8	21.3	9.9	4.7	5.2	5	81	2	0	0	0	0	0	0
Training phase from Hangzhou	CCA_Hangzhou_308	CCA	1	50	150	55	1	2	121	120	582	68.5	29.1	39.4	92.7	74.8	17.9	11	146	414	0	0	0	0	0	0
Training phase from Hangzhou	CCA_Hangzhou_309	CCA	2	50	160	73	1	3	28	25	19	67.6	44	23.6	19.34	9.35	10	5	111	12.4	0	0	0	0	1	0
Training phase from Hangzhou	CCA_Hangzhou_310	CCA	1	50	159	61	1	2	11	23	46	67.8	40.5	27.3	11.1	4.6	6.5	5	212	43.3	0	0	0	1	1	0
Training phase from Hangzhou	CCA_Hangzhou_311	CCA	2	50	178	70	1	N/A	140	120	185	85.3	42.8	42.5	11.5	7.8	3.7	7	162	90	0	0	0	0	0	0
Training phase from Hangzhou	CCA_Hangzhou_312	CCA	2	50	176	70	1	4	31	33	68	70.2	44.4	25.8	11	4.9	6.1	5	202	0.01	1	0	0	0	0	0
Training phase from Hangzhou	CCA_Hangzhou_313	CCA	1	51	160	47	3	N/A	4	25	139	65.6	31.2	34.4	10.2	5.4	4.8	9	56	123	0	0	0	1	0	0
Training phase from Hangzhou	CCA_Hangzhou_314	CCA	1	51	160	50	1	N/A	37	39	104	75	47.6	27.4	17.6	6.88	10.7	5	248	2	0	0	0	0	0	0
Training phase from Hangzhou	CCA_Hangzhou_315	CCA	2	52	172	78	1	N/A	14	9	87	68.7	40.9	27.8	6.7	2.6	4.1	6	251	349	1	1	0	0	0	0
Training phase from Hangzhou	CCA_Hangzhou_316	CCA	1	53	159	69	1	N/A	282	189	821	64.5	36.4	28.1	186.83	151.72	35.1	8	254	2380	0	0	0	0	0	0
Training phase from Hangzhou	CCA_Hangzhou_317	CCA	2	53	173	100	1	N/A	23	24	61	68.1	43.9	24.2	10.8	5.4	5.4	6	150	465	1	0	1	0	0	0
Training phase from Hangzhou	CCA_Hangzhou_318	CCA	2	54	172	60	1	N/A	47	34	75	72.4	46.4	26	9.3	4.4	4.9	6	12.2	911	0	0	0	0	1	0
Training phase from Hangzhou	CCA_Hangzhou_320	CCA	2	54	163	64	1	N/A	13	25	205	67.5	41	26.5	11.95	5.24	6.7	5	236	343	0	0	0	0	1	0
Training phase from Hangzhou	CCA_Hangzhou_322	CCA	1	55	170	65	3	N/A	16	35	39	75.3	36.7	38.6	10.4	4.1	6.3	6	167	36.5	0	0	0	0	1	0
Training phase from Hangzhou	CCA_Hangzhou_323	CCA	2	55	170	55	2	4	29	22	34	74.9	47	27.9	4.7	2.8	1.9	5	163	228	0	0	0	0	0	0
Training phase from Hangzhou	CCA_Hangzhou_324	CCA	2	55	167	70	1	2	35	46	169	64.7	31.9	32.8	74.1	46	28.1	9	233	109	1	1	0	1	1	0
Training phase from Hangzhou	CCA_Hangzhou_325	CCA	1	55	159	52	1	N/A	78	58	456	66.8	36.9	29.9	18.9	12.3	6.6	6	337	15.9	0	0	0	0	0	0
Training phase from Hangzhou	CCA_Hangzhou_327	CCA	1	56	165	70	2	2	15	14	42	75.2	43.9	31.3	6.39	2.63	3.8	5	189	80	0	1	0	0	0	0
Training phase from Hangzhou	CCA_Hangzhou_328	CCA	1	56	157	51.9	1	2	84	103	197	61.6	33.5	28.1	235.8	198.8	37	9	256	1900	0	0	0	0	0	0
Training phase from Hangzhou	CCA_Hangzhou_329	CCA	1	57	155	40	1	N/A	49	63	479	71.9	38.1	33.8	13.48	8.63	4.9	5	219	16542	1	0	0	0	0	0
Training phase from Hangzhou	CCA_Hangzhou_332	CCA	1	58	160	66.3	1	4	19	37	56	81	48.9	32.1	14	5.5	8.5	6	327	2	0	0	0	0	0	0
Training phase from Hangzhou	CCA_Hangzhou_335	CCA	2	58	175	77	1	N/A	50	43	156	68.4	37.7	30.7	20.17	16.67	3.5	5	131	93.8	0	0	0	1	1	0
Training phase from Hangzhou	CCA_Hangzhou_336	CCA	2	58	170	70	1	4	104	112	685	73.2	38.1	35.1	5.9	2.9	3	6	173	245	1	1	0	0	1	0
Training phase from Hangzhou	CCA_Hangzhou_337	CCA	2	60	171	66	1	N/A	14	26	93	69.8	40.3	29.5	5.6	3.4	2.2	6	207	6296	0	0	0	0	0	0
Training phase from Hangzhou	CCA_Hangzhou_338	CCA	1	60	143	54.4	1	2	17	16	17	67.1	43	24.1	11.1	5.2	5.9	6	221	25.3	0	0	0	1	1	0
Training phase from Hangzhou	CCA_Hangzhou_339	CCA	1	60	155	63	2	3	11	28	29	74.9	47.3	27.6	16.4	5.9	10.5	6	104	2.49	0	0	0	0	0	0
Training phase from Hangzhou	CCA_Hangzhou_340	CCA	2	61	157	56	2	3	237	161	1225	58.6	33.3	25.3	300.2	261.7	38.5	10	244	504	0	0	0	0	0	0
Training phase from Hangzhou	CCA_Hangzhou_341	CCA	1	62	165	80	1	N/A	15	21	20	71.4	40.7	30.7	7.1	2.4	4.7	5	145	6.96	1	1	0	0	0	0
Training phase from Hangzhou	CCA_Hangzhou_343	CCA	2	62	160	47	1	N/A	19	18	93	59.4	25.3	34.1	31	21.2	9.8	9	133	54.1	1	1	0	0	0	1
Training phase from Hangzhou	CCA_Hangzhou_344	CCA	2	62	168	44.8	2	2	23	27	208	65.2	38.7	26.5	21.5	9.5	12	5	279	1469	0	0	0	0	0	0
Training phase from Hangzhou	CCA_Hangzhou_345	CCA	1	62	150	60	1	3	30	24	120	71.2	38.2	33	6.1	4.7	1.4	7	214	8627	0	0	0	0	0	0
Training phase from Hangzhou	CCA_Hangzhou_346	CCA	1	62	158.5	58.7	1	2	9	25	49	65	44.1	20.9	4.3	1.5	2.8	6	257	13.2	0	0	0	0	0	0
Training phase from Hangzhou	CCA_Hangzhou_347	CCA	1	62	155	60	2	N/A	89	61	502	74.8	42.6	32.2	59.2	38.2	21	10	195	132	1	0	0	0	0	0
Training phase from Hangzhou	CCA_Hangzhou_349	CCA	2	64	160	56	1	N/A	3	40	243	76.8	34.2	42.6	25	13.4	11.6	8	184	258	0	1	0	0	0	0
Training phase from Hangzhou	CCA_Hangzhou_352	CCA	1	67	160	60	1	N/A	9	18	68	68.7	37.9	30.8	11.7	5.1	6.6	5	169	390	0	0	0	1	1	0
Training phase from Hangzhou	CCA_Hangzhou_354	CCA	1	68	156	59	1	3	100	76	73	69.5	39.6	29.9	11.3	3.8	7.5	5	172	73.3	0	0	0	0	0	0
Training phase from Hangzhou	CCA_Hangzhou_356	CCA	2	68	170	86	1	N/A	16	18	136	48.3	30.6	18.7	50.7	34	16.7	10	272	557	1	0	0	0	0	1
Training phase from Hangzhou	CCA_Hangzhou_358	CCA	2	69	171	57	1	N/A	30	37	439	62.4	33.6	28.8	5.5	2.8	2.7	7	204	153	0	0	0	0	0	0
Training phase from Hangzhou	CCA_Hangzhou_361	CCA	1	70	164	60	3	3	17	25	62	64.4	38	26.4	22.8	18.4	4.4	6	440	6037	1	1	0	0	0	0
Training phase from Hangzhou	CCA_Hangzhou_362	CCA	2	71	165	70	3	3	117	40	441	69.7	38.4	31.3	13.9	8.2	5.7	5	149	48.4	0	0	0	0	0	0
Training phase from Hangzhou	CCA_Hangzhou_364	CCA	2	72	171	65	3	2	37	43	91	57.1	27.3	29.8	7.1	4.1	3	9	327	384	0	0	0	0	0	0
Training phase from Hangzhou	CCA_Hangzhou_368	CCA	1	79	160	53.6	3	2	51	56	278	57.9	22.5	35.4	74.9	60.4	14.5	10	226	39	1	0	0	0	0	1
Testing phase from Hangzhou	CCA_Hangzhou_002	CCA	1	60	154	57	1	2	63	62	9	67.9	37.4	30.5	230.8	206	24.8	9	265	24.13	0	0	0	0	0	0
Testing phase from Hangzhou	CCA_Hangzhou_015	CCA	2	44	176	74	1	2	17	17	30	65.8	41.5	24.3	25.1	10.6	14.5	5	67	6.94	1	0	0	0	0	0
Testing phase from Hangzhou	CCA_Hangzhou_016	CCA	2	56	166	70	1	2	152	97	568	62.3	38.1	24.2	7.8	4.4	3.4	7	221	20.3	0	0	0	0	0	0
Testing phase from Hangzhou	CCA_Hangzhou_018	CCA	1	55	160	63	1	2	16	17	17	69.3	39.3	30	N/A	N/A	4.2	5	123	N/A	1	1	0	0	0	1
Testing phase from Hangzhou	CCA_Hangzhou_019	CCA	2	54	178	87.5	1	3	22	19	15	62.5	38.5	24	17.3	6.4	10.9	5	192	97.43	0	0	0	0	0	0
Testing phase from Hangzhou	CCA_Hangzhou_026	CCA	1	53	159	62	1	3	49	46	77	65.2	37.3	27.3	181.7	172.9	8.8	8	159	12231	0	0	0	1	0	0
Testing phase from Hangzhou	CCA_Hangzhou_028	CCA	2	52	175	75	1	3	113	47	341	64.9	35.2	29.7	110.2	94.8	15.4	7	226	46.49	1	0	0	0	1	0
Testing phase from Hangzhou	CCA_Hangzhou_030	CCA	2	73	167	75	1	1	33	21	58	63	41.3	21.7	5.9	2.6	3.3	5	202	1405	0	0	0	0	0	0
Testing phase from Hangzhou	CCA_Hangzhou_037	CCA	2	72	176	76	1	2	193	174	521	56.9	30.7	26.2	276.1	240	36.1	8	179	11334	0	1	0	0	0	0
Testing phase from Hangzhou	CCA_Hangzhou_042	CCA	2	63	169	70	2	2	35	25	68	63	41.3	21.7	8.9	5.6	3.3	6	89	8.5	1	0	0	0	0	0
Testing phase from Hangzhou	CCA_Hangzhou_050	CCA	1	41	158	61.5	2	3	40	26	65	75.3	47.7	27.6	15	3	12	8	215	4426.9	0	0	0	0	0	0
Testing phase from Hangzhou	CCA_Hangzhou_053	CCA	2	52	173	75	2	1	40	26	65	75.3	47.7	27.6	15	3	12	8	139	568	0	0	0	0	0	0
Testing phase from Hangzhou	CCA_Hangzhou_054	CCA	1	57	170	71	2	2	27	25	30	75.3	47.7	27.6	18	12	6	8	216	8559	0	0	0	0	1	0
Testing phase from Hangzhou	CCA_Hangzhou_055	CCA	1	61	163	61	2	3	40	26	65	75.3	47.7	27.6	15	3	12	8	155	55.6	0	0	0	0	1	0
Testing phase from Hangzhou	CCA_Hangzhou_056	CCA	2	57	168	71	2	1	N/A	N/A	N/A	N/A	N/A	N/A	N/A	N/A	N/A	N/A	N/A	N/A	0	0	0	0	0	0
Testing phase from Hangzhou	CCA_Hangzhou_061	CCA	1	62	161	60	2	3	N/A	N/A	N/A	N/A	N/A	N/A	N/A	N/A	N/A	N/A	N/A	1123.8	0	0	0	0	0	0
Testing phase from Hangzhou	CCA_Hangzhou_063	CCA	2	67	167	65	2	3	105	63	112	62.9	31.2	28.7	100.2	89.8	10.4	7	97	N/A	1	0	0	0	0	0
Testing phase from Hangzhou	CCA_Hangzhou_065	CCA	2	55	174	72	3	2	37	31	55	65	41.3	23.7	7.9	4.6	3.3	8	215	N/A	0	0	0	0	0	0
Testing phase from Hangzhou	CCA_Hangzhou_067	CCA	2	49	178	80	3	1	N/A	N/A	N/A	N/A	N/A	N/A	N/A	N/A	N/A	N/A	N/A	765.2	1	1	0	1	0	0
Testing phase from Hangzhou	CCA_Hangzhou_071	CCA	2	52	175	76	3	2	36	36	88	61.5	40.6	20.9	426.4	331.9	94.5	7	166	N/A	0	0	0	1	1	0
Testing phase from Hangzhou	CCA_Hangzhou_072	CCA	1	57	164	63	3	3	153	154	448	58.9	31.7	27.2	256.1	220	36.1	6	258	N/A	0	0	0	0	0	0
Testing phase from Hangzhou	Control_Hangzhou_007	control	1	62	157	68.3	N/A	N/A	14	13	21	71.3	45.9	25.4	7.19	3.93	3.3	5	224	N/A	0	0	0	0	0	0
Testing phase from Hangzhou	Control_Hangzhou_008	control	2	65	183	95	N/A	N/A	9	19	16	72.9	46.3	26.6	10.26	4.84	5.4	5	235	6.84	0	0	0	0	0	0
Testing phase from Hangzhou	Control_Hangzhou_012	control	1	61	157	61.5	N/A	N/A	17	19	20	76.7	46.4	30.3	7.24	3.28	4	5	262	5.8	0	0	0	0	0	0
Testing phase from Hangzhou	Control_Hangzhou_013	control	2	33	166	69	N/A	N/A	49	36	51	74.7	47.7	27	14.29	6.23	8.1	5	176	5.18	0	0	0	0	0	0
Testing phase from Hangzhou	Control_Hangzhou_016	control	2	41	171	79	N/A	N/A	36	22	96	77	46	31	10.66	3.99	6.7	5	318	6.98	0	0	0	0	0	0
Testing phase from Hangzhou	Control_Hangzhou_018	control	1	60	151	62	N/A	N/A	18	16	15	69.8	47	22.8	10.99	5.03	6	5	165	7.53	0	0	0	0	0	0
Testing phase from Hangzhou	Control_Hangzhou_022	control	2	55	173.5	58.9	N/A	N/A	12	18	26	75.9	46.9	29	11.74	5.72	6	5	152	7.6	0	0	0	0	0	0
Testing phase from Hangzhou	Control_Hangzhou_027	control	2	45	169	75	N/A	N/A	29	20	64	72.6	43.3	29.3	6.14	2.62	3.5	5	389	5.57	0	0	0	0	0	0
Testing phase from Hangzhou	Control_Hangzhou_028	control	2	54	178	75	N/A	N/A	8	16	11	76.6	50.4	26.2	17.61	7	10.6	5	161	N/A	0	0	0	0	0	0
Testing phase from Hangzhou	Control_Hangzhou_029	control	2	44	180	79	N/A	N/A	13	21	24	78.5	52.4	26.1	26.14	9.28	16.9	5	237	12.31	0	0	0	0	0	0
Testing phase from Hangzhou	Control_Hangzhou_034	control	2	51	170	83	N/A	N/A	32	26	35	78.5	48.3	30.2	11	4.23	6.8	5	204	5.38	0	0	0	0	0	0
Testing phase from Hangzhou	Control_Hangzhou_035	control	2	52	162	72	N/A	N/A	22	32	51	81.5	51	30.5	17.46	6.25	11.2	5	154	5.18	0	0	0	0	0	0
Testing phase from Hangzhou	Control_Hangzhou_037	control	2	54	172	82	N/A	N/A	76	62	N/A	N/A	N/A	N/A	N/A	N/A	N/A	5	215	N/A	0	0	0	0	0	0
Testing phase from Hangzhou	Control_Hangzhou_052	control	2	32	179	74	N/A	N/A	15	18	30	73.2	47.9	25.3	50.28	16.98	33.3	5	276	N/A	0	0	0	0	0	0
Testing phase from Hangzhou	Control_Hangzhou_054	control	2	58	165	84	N/A	N/A	63	32	61	69.9	48.6	21.3	6.36	3.39	3	5	276	N/A	0	0	0	0	0	0
Testing phase from Hangzhou	Control_Hangzhou_057	control	1	57	163	53.3	N/A	N/A	13	18	10	78.5	47.7	30.8	14.06	5.05	9	5	312	4.66	0	0	0	0	0	0
Testing phase from Hangzhou	Control_Hangzhou_058	control	1	31	159	57	N/A	N/A	6	15	8	74.2	45.3	28.9	4.47	2.16	2.3	5	230	8.58	0	0	0	0	0	0
Testing phase from Hangzhou	Control_Hangzhou_060	control	2	30	170	84	N/A	N/A	17	15	11	75.4	47	28.4	5.92	3.44	2.5	5	267	5.18	0	0	0	0	0	0
Testing phase from Hangzhou	Control_Hangzhou_069	control	2	53	176	88	N/A	N/A	21	23	N/A	N/A	N/A	N/A	N/A	N/A	N/A	5	313	10.01	0	0	0	0	0	0
Testing phase from Hangzhou	Control_Hangzhou_072	control	2	32	176	85	N/A	N/A	29	21	36	78.7	51.9	26.8	15.83	6.78	9.1	5	225	5.18	0	0	0	0	0	0
Testing phase from Hangzhou	Control_Hangzhou_076	control	1	66	150.5	59.1	N/A	N/A	14	22	19	81.1	48.5	32.6	9.23	3.47	5.8	5	203	30.5	0	0	0	0	0	0
Testing phase from Hangzhou	Control_Hangzhou_077	control	1	47	163	61.3	N/A	N/A	8	18	11	68.2	44.4	23.8	13.14	5.71	7.4	5	258	N/A	0	0	0	0	0	0
Testing phase from Hangzhou	Control_Hangzhou_079	control	1	21	160	52	N/A	N/A	19	15	30	80.2	49.8	30.4	7.4	3.1	4.3	5	234	N/A	0	0	0	0	0	0
Testing phase from Hangzhou	Control_Hangzhou_080	control	2	21	186	88	N/A	N/A	26	27	25	83.7	51.2	32.5	21.2	5.9	15.3	5	220	18.41	0	0	0	0	0	0
Testing phase from Hangzhou	Control_Hangzhou_081	control	2	21	175	75	N/A	N/A	38	16	31	87	54.1	32.9	12.2	3.6	8.6	5	231	5.57	0	0	0	0	0	0
Testing phase from Hangzhou	Control_Hangzhou_082	control	2	21	178	76	N/A	N/A	26	22	19	82.7	50.1	32.6	13.3	3.6	9.7	5	333	12.31	0	0	0	0	0	0
Testing phase from Hangzhou	Control_Hangzhou_083	control	2	21	175	65	N/A	N/A	10	19	17	84.3	51	33.3	15.1	4.9	10.2	5	290	16.68	0	0	0	0	0	0
Testing phase from Hangzhou	Control_Hangzhou_084	control	1	21	158	57	N/A	N/A	14	16	16	77.5	48.5	29	7.1	2.2	4.9	5	191	12.31	0	0	0	0	0	0
Testing phase from Hangzhou	Control_Hangzhou_085	control	2	23	175	74	N/A	N/A	26	22	20	79.1	47.9	31.2	13.8	3.7	10.1	5	373	5.57	0	0	0	0	0	0
Testing phase from Hangzhou	Control_Hangzhou_087	control	2	21	188	84	N/A	N/A	32	43	43	81	50	31	13.9	4.6	9.3	5	289	15.86	0	0	0	0	0	0
Testing phase from Hangzhou	Control_Hangzhou_089	control	1	56	156.5	56.6	N/A	N/A	18	19	13	74.6	45.6	29	8.88	3.4	5.5	5	173	1.17	0	0	0	0	0	0
Testing phase from Hangzhou	Control_Hangzhou_093	control	1	74	156	65	N/A	N/A	28	14	14	72.3	49.2	23.1	22.65	3.48	13.8	5	101	7.33	0	0	0	0	0	0
Testing phase from Hangzhou	Control_Hangzhou_095	control	2	71	172	74	N/A	N/A	15	26	N/A	77.9	49.1	28.8	6.64	2.85	4	5	218	19.35	0	0	0	0	0	0
Testing phase from Hangzhou	Control_Hangzhou_101	control	1	66	155	51	N/A	N/A	31	31	121	75.8	48.8	27	44.77	5.74	34.8	5	163	7.09	0	0	0	0	0	0
Testing phase from Hangzhou	Control_Hangzhou_105	control	1	72	150	48	N/A	N/A	26	17	7	N/A	52.6	N/A	36.69	3.39	13.2	5	320	7.33	0	0	0	0	0	0
Testing phase from Hangzhou	Control_Hangzhou_109	control	1	67	150	76	N/A	N/A	39	27	41	74.6	50.9	23.7	13.05	3.96	8.2	5	237	10.01	0	0	0	0	0	0
Testing phase from Hangzhou	Control_Hangzhou_112	control	1	69	160	47	N/A	N/A	25	17	15	80.8	46	34.8	7.79	2.21	4.3	5	376	6.98	0	0	0	0	0	0
Testing phase from Hangzhou	Control_Hangzhou_116	control	1	71	160	75	N/A	N/A	13	12	9	N/A	52.4	N/A	5.28	2.48	2.8	5	295	7.09	0	0	0	0	0	0
Testing phase from Hangzhou	Control_Hangzhou_118	control	2	73	174	60	N/A	N/A	48	17	12	81.3	44.6	36.7	9.97	5.64	6.6	5	213	7.33	0	0	0	0	0	0
Testing phase from Hangzhou	Control_Hangzhou_121	control	1	72	165	75	N/A	N/A	52	17	19	76.9	49.3	27.6	13.53	5.02	7.3	5	317	18.41	0	0	0	0	0	0
Testing phase from Hangzhou	Control_Hangzhou_130	control	2	74	165	57	N/A	N/A	13	24	13	69.7	49.4	20.3	5.66	11.5	2.1	5	188	5.18	0	0	0	0	0	0
Testing phase from Hangzhou	Control_Hangzhou_134	control	1	67	157	67	N/A	N/A	18	18	28	72.7	49.4	23.3	16.82	4.05	10.2	5	255	4.66	0	0	0	0	0	0
Testing phase from Hangzhou	Control_Hangzhou_137	control	1	60	155	56	N/A	N/A	18	21	16	75.9	47.2	28.7	12.11	5.13	7.4	5	221	11.16	0	0	0	0	0	0
Testing phase from Hangzhou	Control_Hangzhou_142	control	1	86	155	55	N/A	N/A	28	49	154	70.7	53.7	17	26.83	3.41	15.3	5	198	5.38	0	0	0	0	0	0
Testing phase from Hangzhou	Control_Hangzhou_146	control	2	80	169	64	N/A	N/A	19	23	58	77	47.8	29.2	14.49	3.36	9.7	5	318	N/A	0	0	0	0	0	0
Testing phase from Hangzhou	CCA_Hangzhou_302	CCA	2	38	180	75	1	2	60	41	529	75	45	30	11.2	5.3	5.9	6	165	32	1	0	0	0	0	0
Testing phase from Hangzhou	CCA_Hangzhou_305	CCA	2	46	172	55	2	N/A	82	63	192	50.6	25.2	25.4	51.71	35.56	16.2	10	258	43	0	0	0	0	0	0
Testing phase from Hangzhou	CCA_Hangzhou_319	CCA	2	54	175	69	2	N/A	16	16	47	73.2	45.1	28.1	13.47	3.83	9.6	5	299	256	0	0	0	0	0	0
Testing phase from Hangzhou	CCA_Hangzhou_321	CCA	2	54	180	75	2	N/A	31	33	213	58.3	30.5	27.8	6.8	3.7	3.1	8	168	987	0	0	0	0	0	0
Testing phase from Hangzhou	CCA_Hangzhou_326	CCA	2	56	182	90	3	2	397	228	244	62.9	36.3	26.6	85.1	60.6	24.5	9	157	10.2	0	0	0	0	0	0
Testing phase from Hangzhou	CCA_Hangzhou_330	CCA	1	57	149	45	1	N/A	131	109	1049	68.1	32.7	35.4	158.5	124.2	34.3	9	187	15769	0	0	0	0	0	0
Testing phase from Hangzhou	CCA_Hangzhou_331	CCA	1	57	160	67	2	N/A	9	20	111	79.3	45	34.3	7.3	2.3	5	6	306	7.8	0	0	0	0	0	0
Testing phase from Hangzhou	CCA_Hangzhou_333	CCA	1	58	155	45	2	N/A	171	108	790	68.8	34.8	34	8.2	4.5	3.7	7	304	6783	0	0	0	0	0	0
Testing phase from Hangzhou	CCA_Hangzhou_334	CCA	1	58	158	73	1	4	13	24	167	78.8	40.6	38.2	9.6	5.6	4	5	398	562	0	0	0	0	0	0
Testing phase from Hangzhou	CCA_Hangzhou_342	CCA	1	62	165	80	1	N/A	10	15	15	70.6	42.8	27.8	9.7	4.3	5.4	6	241	5.27	1	1	0	0	0	0
Testing phase from Hangzhou	CCA_Hangzhou_348	CCA	2	63	168	70	2	4	13	29	35	73.9	40.9	33	9	4.36	4.6	6	198	23.7	1	0	0	0	0	0
Testing phase from Hangzhou	CCA_Hangzhou_350	CCA	2	66	167	71	1	N/A	75	71	161	76	36.9	39.1	45.4	33.6	11.8	7	194	33922	0	0	0	0	0	0
Testing phase from Hangzhou	CCA_Hangzhou_351	CCA	2	66	170	65	1	N/A	77	90	187	65.4	32.3	33.1	108.1	81.08	27	8	65	258	1	0	0	0	1	0
Testing phase from Hangzhou	CCA_Hangzhou_353	CCA	2	67	167	56	2	N/A	59	32	310	66.7	33	33.7	8.7	6.4	2.3	9	180	1189	0	0	0	0	0	0
Testing phase from Hangzhou	CCA_Hangzhou_355	CCA	2	68	172	68	2	N/A	30	34	88	68	44.5	23.5	17.04	5.95	11.1	5	170	15	0	0	0	0	0	0
Testing phase from Hangzhou	CCA_Hangzhou_357	CCA	2	69	170	60	1	3	12	24	100	63.9	40.6	23.3	12.5	6.4	6.1	7	177	13.4	0	0	0	0	1	0
Testing phase from Hangzhou	CCA_Hangzhou_359	CCA	2	69	165	63	2	N/A	45	39	100	63.4	33.5	29.9	100.1	85.1	15	8	168	650	0	0	0	0	0	0
Testing phase from Hangzhou	CCA_Hangzhou_360	CCA	2	70	165	58	1	N/A	29	31	58	64.1	38.6	25.5	7.8	2.9	4.9	5	142	438	0	0	0	0	0	0
Testing phase from Hangzhou	CCA_Hangzhou_363	CCA	2	71	167	70	1	N/A	160	105	44	53.6	32.4	21.2	26.5	19.2	7.3	9	169	195	1	0	0	0	0	0
Testing phase from Hangzhou	CCA_Hangzhou_365	CCA	2	74	172	73	3	N/A	161	86	514	59.9	34.3	25.6	283.6	235.2	48.4	10	233	681	0	0	1	0	0	0
Testing phase from Hangzhou	CCA_Hangzhou_366	CCA	2	74	164	80	3	N/A	70	62	801	73.4	38.1	35.3	54.11	45.34	8.8	8	292	389	1	1	1	0	0	0
Independent validation cohort from Zhengzhou	CCA_Zhengzhou_001	CCA	2	50	175	65	1	1	25	65	248	62.6	34.5	28.1	151.9	120	31.9	10	248	647.3	1	0	0	0	0	0
Independent validation cohort from Zhengzhou	CCA_Zhengzhou_002	CCA	1	60	154	57	3	2	63	62	9	67.9	37.4	30.5	230.8	206	24.8	9	265	24.13	1	0	1	0	0	0
Independent validation cohort from Zhengzhou	CCA_Zhengzhou_003	CCA	1	63	155	43	3	2	13	28	29	71.7	41.5	30.2	4.9	2.5	2.4	6	244	N/A	0	0	0	0	0	0
Independent validation cohort from Zhengzhou	CCA_Zhengzhou_004	CCA	1	74	160	65	2	4	113	119	624	65.2	36.7	28.5	7.1	4.1	3	5	193	535.3	1	0	0	0	0	0
Independent validation cohort from Zhengzhou	CCA_Zhengzhou_005	CCA	1	63	158	77	2	3	524	616	671	49.4	30.9	18.5	38.8	31.5	7.3	8	170	349.1	1	0	1	0	0	1
Independent validation cohort from Zhengzhou	CCA_Zhengzhou_006	CCA	1	49	155	65	1	3	12	16	19	72.7	40.8	31.9	5.5	3.2	2.3	5	193	690.3	0	0	0	0	0	0
Independent validation cohort from Zhengzhou	CCA_Zhengzhou_007	CCA	1	48	153	61	2	2	33	27	132	59.2	39	20.2	30.3	24.8	5.5	5	141	429.4	1	0	0	0	0	0
Independent validation cohort from Zhengzhou	CCA_Zhengzhou_008	CCA	2	67	168	63	2	3	10	14	30	61.1	36.5	24.6	10	5.8	4.2	7	146	8.61	0	0	0	0	0	0
Independent validation cohort from Zhengzhou	CCA_Zhengzhou_010	CCA	2	59	157	60	2	2	31	30	34	72.7	40.6	32.1	14.7	6	8.7	5	158	11.81	0	0	0	0	1	0
Independent validation cohort from Zhengzhou	CCA_Zhengzhou_011	CCA	1	61	160	50	2	2	12	14	21	58.3	34.1	24.2	3.8	1.8	2	6	186	0.6	0	0	0	0	0	0
Independent validation cohort from Zhengzhou	CCA_Zhengzhou_013	CCA	2	72	177	64.5	2	2	46	39	139	68.1	34.8	33.3	13.3	7.1	6.2	6	103	519	0	0	0	0	0	0
Independent validation cohort from Zhengzhou	CCA_Zhengzhou_014	CCA	2	42	182	80	2	3	69	44	319	66.4	40.3	26.1	261.9	222.6	39.3	9	215	155.3	1	1	0	0	0	0
Independent validation cohort from Zhengzhou	CCA_Zhengzhou_016	CCA	2	56	185	70	3	2	152	97	568	62.3	38.1	24.2	7.8	4.4	3.4	7	221	20.3	1	0	0	0	0	0
Independent validation cohort from Zhengzhou	CCA_Zhengzhou_017	CCA	2	76	169	57	3	3	88	77	84	60.5	28.1	32.4	104.1	94.1	10	8	215	156.5	1	0	0	0	0	1
Independent validation cohort from Zhengzhou	CCA_Zhengzhou_018	CCA	1	55	162	74	2	2	16	17	17	69.3	39.3	30	8.5	4.3	4.2	5	123	22.03	0	0	0	0	0	0
Independent validation cohort from Zhengzhou	CCA_Zhengzhou_024	CCA	2	66	174	60	2	4	N/A	N/A	N/A	N/A	N/A	N/A	N/A	N/A	N/A	N/A	N/A	N/A	0	0	0	0	0	0
Independent validation cohort from Zhengzhou	CCA_Zhengzhou_025	CCA	2	54	174	87.5	3	3	22	19	15	62.5	38.5	24	17.3	6.4	10.9	5	192	97.43	0	0	0	1	0	0
Independent validation cohort from Zhengzhou	CCA_Zhengzhou_027	CCA	2	56	166	55	2	4	38	33	654.1	84.1	39.4	44.7	34	29.2	4.8	6	321	14854	1	0	1	0	0	0
Independent validation cohort from Zhengzhou	CCA_Zhengzhou_028	CCA	2	52	178	70	2	3	51	28	46	71.9	48	23.9	9	2.9	6.1	5	238	10.11	0	0	0	0	0	0
Independent validation cohort from Zhengzhou	CCA_Zhengzhou_029	CCA	2	53	170	58	2	2	286	209	1236	55.1	35.5	19.6	333.5	302.6	30.9	7	294	554.4	0	1	0	0	0	0
Independent validation cohort from Zhengzhou	CCA_Zhengzhou_031	CCA	2	67	171	84	2	2	N/A	N/A	N/A	N/A	N/A	N/A	N/A	N/A	N/A	N/A	N/A	N/A	0	1	0	0	0	0
Independent validation cohort from Zhengzhou	CCA_Zhengzhou_032	CCA	1	53	159	62	2	3	49	46	77	65.2	37.3	27.3	181.7	172.9	8.8	8	159	12231	0	0	0	0	0	0
Independent validation cohort from Zhengzhou	CCA_Zhengzhou_034	CCA	2	42	167	77	1	1	83	92	775	60.8	36.8	24	26.7	15.8	10.9	9	97	140	0	0	0	0	0	0
Independent validation cohort from Zhengzhou	CCA_Zhengzhou_036	CCA	2	52	165	75	3	2	113	47	341	64.9	35.2	29.7	110.2	94.8	15.4	7	226	46.49	0	0	0	1	0	0
Independent validation cohort from Zhengzhou	CCA_Zhengzhou_038	CCA	1	60	158	60	2	3	14	28	80	69	38.3	30.7	5.7	3	2.7	5	185	7.32	0	1	0	0	0	0
Independent validation cohort from Zhengzhou	CCA_Zhengzhou_039	CCA	2	73	167	75	1	2	33	21	58	63	41.3	21.7	5.9	2.6	3.3	5	202	1405	1	0	0	0	0	0
Independent validation cohort from Zhengzhou	CCA_Zhengzhou_040	CCA	2	52	160	63	2	2	35	31	31	66.6	42.3	24.3	6	3.3	2.7	5	216	6.5	1	0	0	0	0	0
Independent validation cohort from Zhengzhou	CCA_Zhengzhou_041	CCA	1	67	155	58	3	3	25	27	13	63.8	37.3	26.5	5.3	3.2	2.1	5	82	11.9	0	0	0	0	0	0
Independent validation cohort from Zhengzhou	CCA_Zhengzhou_042	CCA	2	63	167	79	3	2	15	18	12	62.8	38.4	24.4	4.4	2.3	2.1	5	170	5.28	1	0	0	0	1	0
Independent validation cohort from Zhengzhou	CCA_Zhengzhou_043	CCA	1	66	151	59	2	2	15	16	64	66.5	37.5	29	12.2	5.4	6.8	6	209	17.56	0	0	0	0	0	0
Independent validation cohort from Zhengzhou	CCA_Zhengzhou_044	CCA	2	67	170	63	3	2	18	22	18	60.5	39	21.5	7.2	4.6	2.6	5	172	13.5	0	0	0	0	0	0
Independent validation cohort from Zhengzhou	CCA_Zhengzhou_046	CCA	2	72	177	76	2	4	193	174	521	56.9	30.7	26.2	276.1	240	36.1	8	179	11334	0	0	0	0	0	0
Independent validation cohort from Zhengzhou	CCA_Zhengzhou_048	CCA	2	77	165	94	2	4	46	42	224	58.1	39.4	18.7	273.3	233.1	40.2	7	159	85.59	1	0	0	0	0	0
Independent validation cohort from Zhengzhou	CCA_Zhengzhou_049	CCA	2	49	174	57	2	3	18	19	21	75.3	38.5	36.8	7.7	5.2	2.5	5	118	56.1	1	0	0	0	1	0
Independent validation cohort from Zhengzhou	CCA_Zhengzhou_050	CCA	2	50	176	55	2	2	17	17	30	65.8	41.5	24.3	25.1	10.6	14.5	5	67	6.94	0	0	0	1	0	0
Independent validation cohort from Zhengzhou	CCA_Zhengzhou_051	CCA	1	78	158	52	3	3	164	70	541	55	31.3	23.7	161.5	147.7	13.8	7	249	77.89	0	0	0	1	0	0
Independent validation cohort from Zhengzhou	CCA_Zhengzhou_053	CCA	1	63	160	59	2	2	27	23	85	60.1	36.9	23.2	237.5	210.4	27.1	4	211	253.8	0	0	0	0	0	0
Independent validation cohort from Zhengzhou	CCA_Zhengzhou_057	CCA	2	58	166	50	2	3	132	67	1451	59.6	35.6	24	38.3	31.1	7.2	5	204	153.1	0	0	0	0	0	0
Independent validation cohort from Zhengzhou	CCA_Zhengzhou_059	CCA	2	64	165	66	2	2	58	77	348	65.1	27.8	37.3	278.5	248.1	30.4	7	144	6438	0	0	0	0	0	0
Independent validation cohort from Zhengzhou	CCA_Zhengzhou_060	CCA	2	58	173	52	2	2	19	18	4	74.1	47	27.1	5.8	3.4	2.4	5	239	33.69	0	0	1	0	0	0
Independent validation cohort from Zhengzhou	CCA_Zhengzhou_061	CCA	2	49	174	50	2	1	16	14	8	65.9	37.5	28.4	14.51	9.87	4.6	5	142	12.19	0	0	0	1	1	0
Independent validation cohort from Zhengzhou	CCA_Zhengzhou_062	CCA	1	64	156	60	1	2	31	23	196	63	41.6	21.4	7.8	3.4	4.4	5	205	65.23	0	0	0	1	1	0
Independent validation cohort from Zhengzhou	CCA_Zhengzhou_062	CCA	2	64	169	60	2	3	93	60	870	52.1	30.1	22	83.5	72.2	11.3	7	199	306	0	0	0	0	0	0
Independent validation cohort from Zhengzhou	CCA_Zhengzhou_063	CCA	1	63	158	60	2	2	285	52	276	50	29.7	20.3	41.1	27.5	13.6	7	107	349.1	0	0	0	0	0	0
Independent validation cohort from Zhengzhou	CCA_Zhengzhou_064	CCA	1	66	157	64	2	2	141	114	735	71.2	41.1	30.1	136.4	129.3	7.1	7	181	453.8	0	0	0	0	0	0
Independent validation cohort from Zhengzhou	CCA_Zhengzhou_066	CCA	1	52	163	66	1	4	227	394	417	73.7	32.5	41.2	608.4	493.8	114.6	8	260	N/A	1	0	0	0	0	0
Independent validation cohort from Zhengzhou	CCA_Zhengzhou_067	CCA	2	58	168	70	3	3	101	61	731	66.7	42.5	24.2	241.5	209.3	32.2	7	222	0.6	0	0	0	0	0	0
Independent validation cohort from Zhengzhou	CCA_Zhengzhou_070	CCA	2	53	169	52	3	3	27	22	15	59.3	39	20.3	11.3	4.6	6.7	5	205	65.7	1	1	1	0	0	0
Independent validation cohort from Zhengzhou	CCA_Zhengzhou_071	CCA	2	64	168	66	2	4	37	46	261	69.9	30.7	39.2	167.7	155.7	12	7	185	2877	0	0	1	0	0	0
Independent validation cohort from Zhengzhou	CCA_Zhengzhou_072	CCA	1	50	152	53	2	1	148	144	463	53.1	27.6	25.5	38.4	33	5.4	5	392	381.9	1	0	0	0	0	0
Independent validation cohort from Zhengzhou	CCA_Zhengzhou_073	CCA	1	54	160	76	1	1	23	29	37	67.6	40.7	26.9	19	8.1	10.9	5	83	12.34	0	0	0	0	0	0
Independent validation cohort from Zhengzhou	CCA_Zhengzhou_075	CCA	2	50	174	45	2	2	33	61	33	56.9	31.7	25.2	39.7	30	9.7	6	88	28.88	0	0	0	0	0	0
Independent validation cohort from Zhengzhou	CCA_Zhengzhou_076	CCA	2	51	174	75	2	2	50	46	107	49.7	32.7	17	5.6	3.5	2.1	5	198	N/A	0	0	0	0	0	0
Independent validation cohort from Zhengzhou	CCA_Zhengzhou_077	CCA	2	56	158	58	1	3	43	52	115	68	36.9	31.1	15.1	9.8	5.3	5	99	N/A	0	0	0	0	0	0
Independent validation cohort from Zhengzhou	CCA_Zhengzhou_078	CCA	1	53	161	50.7	1	4	10	17	13	67.4	40.6	26.8	12.7	4.9	7.8	5	138	0.96	0	1	0	0	0	0
Independent validation cohort from Zhengzhou	CCA_Zhengzhou_079	CCA	1	56	158	56	1	3	114	75	537	78	44	34	29	16.4	12.6	6	N/A	13074	0	0	1	0	0	1
Independent validation cohort from Zhengzhou	CCA_Zhengzhou_082	CCA	2	54	162	59	2	2	26	21	53	65	36.6	28.4	9.2	5.2	4	5	79	96.13	0	0	0	0	0	0
Independent validation cohort from Zhengzhou	CCA_Zhengzhou_083	CCA	2	56	174	75	2	2	149	90	383	66.7	34	32.7	601.7	448	153.7	7	117	56.9	0	0	0	0	0	0
Independent validation cohort from Zhengzhou	CCA_Zhengzhou_085	CCA	2	56	170	72.5	2	3	50	43	64	57.2	37.2	20	54.9	49.9	5	7	354	395	0	0	0	0	0	0
Independent validation cohort from Zhengzhou	CCA_Zhengzhou_086	CCA	2	65	166	59	1	2	18	19	94	68	43.6	24.4	8	3.8	4.2	5	373	9604	0	0	0	0	0	0
Independent validation cohort from Zhengzhou	CCA_Zhengzhou_087	CCA	1	66	154	52	2	4	287	217	1537	66.1	33.6	32.5	165.6	130	35.6	7	252	8425	0	0	0	0	0	0
Independent validation cohort from Zhengzhou	CCA_Zhengzhou_089	CCA	1	54	160	76	1	1	62	46	54	70.6	44.5	26.1	24.9	10.7	14.2	5	98	13.93	0	0	0	0	0	0
Independent validation cohort from Zhengzhou	CCA_Zhengzhou_090	CCA	2	51	175	53.5	1	3	24	35	254	60.6	36	24.6	122.9	103.7	19.2	5	236	8932	1	0	0	0	0	0
Independent validation cohort from Zhengzhou	CCA_Zhengzhou_091	CCA	1	63	150	40	1	4	26	36	21	51.4	26.6	24.8	50.1	23.3	26.8	6	24	67.66	0	0	0	0	0	0
Independent validation cohort from Zhengzhou	CCA_Zhengzhou_093	CCA	2	81	170	50	3	1	24	17	124	75.5	41.6	33.9	25.7	10.9	14.7	5	120	2184	1	1	1	0	0	0
Independent validation cohort from Zhengzhou	CCA_Zhengzhou_094	CCA	1	59	163	36	1	2	80	71	660	70.8	39	31.8	34.4	28.7	5.7	6	112	114.3	0	0	0	0	0	0
Independent validation cohort from Zhengzhou	CCA_Zhengzhou_095	CCA	1	70	156	67.5	1	3	35	20	64	72.9	44.5	28.4	18.2	6.4	11.8	5	189	99090	0	1	0	0	0	0
Independent validation cohort from Zhengzhou	CCA_Zhengzhou_096	CCA	1	78	150	49.8	2	2	39	218	958	60.7	27.9	32.8	430.4	363	67.4	10	241	8800	0	0	0	0	0	0
Independent validation cohort from Zhengzhou	CCA_Zhengzhou_098	CCA	2	51	175	53.5	1	2	14	26	407	59.8	36.6	23.2	15.6	10.5	5.1	5	212	22.1	0	0	0	0	0	0
Independent validation cohort from Zhengzhou	CCA_Zhengzhou_099	CCA	2	50	174	45	2	3	30	50	38	48.4	27.5	20.9	7.3	4.4	2.9	5	88	28.88	0	0	1	0	0	0
Independent validation cohort from Zhengzhou	Control_Zhengzhou_001	control	1	48	N/A	N/A	N/A	N/A	5	11	9	68.6	47	21.6	9.9	3.93	6	5	182	10.01	0	0	0	0	0	0
Independent validation cohort from Zhengzhou	Control_Zhengzhou_002	control	2	49	N/A	N/A	N/A	N/A	33	29	15	74.4	48.6	25.8	9.65	4.57	5.1	5	193	3.93	0	0	0	0	0	0
Independent validation cohort from Zhengzhou	Control_Zhengzhou_003	control	2	49	N/A	N/A	N/A	N/A	20	26	19	75.9	50.8	25.1	9.77	3.54	6.2	5	254	7.09	0	0	0	0	0	0
Independent validation cohort from Zhengzhou	Control_Zhengzhou_004	control	2	49	N/A	N/A	N/A	N/A	9	16	14	77.1	48	29.1	10.1	4.73	5.4	5	280	15.86	0	0	0	0	0	0
Independent validation cohort from Zhengzhou	Control_Zhengzhou_005	control	2	49	N/A	N/A	N/A	N/A	14	13	12	72.6	51.1	21.5	14.71	6.65	8.1	5	279	1.07	0	0	0	0	0	0
Independent validation cohort from Zhengzhou	Control_Zhengzhou_006	control	1	49	N/A	N/A	N/A	N/A	9	14	12	77.1	50.7	26.4	9.52	5.01	4.5	5	229	19.35	0	0	0	0	0	0
Independent validation cohort from Zhengzhou	Control_Zhengzhou_007	control	1	49	N/A	N/A	N/A	N/A	21	19	8	76	49.5	26.5	16.36	6.34	10	5	271	4.66	0	0	0	0	0	0
Independent validation cohort from Zhengzhou	Control_Zhengzhou_008	control	2	50	N/A	N/A	N/A	N/A	21	19	28	75.3	47.9	27.4	16.6	8.9	7.7	5	274	18.41	0	0	0	0	0	0
Independent validation cohort from Zhengzhou	Control_Zhengzhou_009	control	1	50	N/A	N/A	N/A	N/A	7	15	6	72.7	42.1	30.6	6.73	3.41	3.3	5	192	7.39	0	0	0	0	0	0
Independent validation cohort from Zhengzhou	Control_Zhengzhou_010	control	1	50	N/A	N/A	N/A	N/A	14	22	13	78	46.6	31.4	9.4	4.25	5.2	5	342	N/A	0	0	0	0	0	0
Independent validation cohort from Zhengzhou	Control_Zhengzhou_011	control	1	50	N/A	N/A	N/A	N/A	8	10	11	71.3	43.1	28.2	10.37	4.67	5.7	5	207	1.17	0	0	0	0	0	0
Independent validation cohort from Zhengzhou	Control_Zhengzhou_012	control	1	50	N/A	N/A	N/A	N/A	8	15	13	75.8	49	26.8	10.54	5.34	5.2	5	174	6.98	0	0	0	0	0	0
Independent validation cohort from Zhengzhou	Control_Zhengzhou_013	control	2	51	N/A	N/A	N/A	N/A	19	20	30	78	49.6	28.4	8.72	3.85	4.9	5	288	N/A	0	0	0	0	0	0
Independent validation cohort from Zhengzhou	Control_Zhengzhou_014	control	2	51	N/A	N/A	N/A	N/A	15	20	16	72	46.8	25.2	12.51	5.06	7.4	5	242	5.57	0	0	0	0	0	0
Independent validation cohort from Zhengzhou	Control_Zhengzhou_015	control	2	51	N/A	N/A	N/A	N/A	15	23	18	75.4	50.5	24.9	15.5	6.12	9.4	5	200	7.09	0	0	0	0	0	0
Independent validation cohort from Zhengzhou	Control_Zhengzhou_016	control	2	51	N/A	N/A	N/A	N/A	37	19	30	70.9	46.8	24.1	17.63	7.43	10.2	5	186	26.33	0	0	0	0	0	0
Independent validation cohort from Zhengzhou	Control_Zhengzhou_017	control	1	51	N/A	N/A	N/A	N/A	3	13	11	72.5	43.4	29.1	6.34	3.33	3	5	256	13.6	0	0	0	0	0	0
Independent validation cohort from Zhengzhou	Control_Zhengzhou_018	control	2	52	N/A	N/A	N/A	N/A	27	22	19	73.3	50	23.3	7.88	3	4.9	5	228	7.33	0	0	0	0	0	0
Independent validation cohort from Zhengzhou	Control_Zhengzhou_019	control	2	53	N/A	N/A	N/A	N/A	14	12	29	76.9	48.7	28.2	9	4.2	4.8	5	190	5.18	0	0	0	0	0	0
Independent validation cohort from Zhengzhou	Control_Zhengzhou_020	control	2	53	N/A	N/A	N/A	N/A	9	18	20	76.5	49.4	27.1	14.25	6.27	8	5	200	N/A	0	0	0	0	0	0
Independent validation cohort from Zhengzhou	Control_Zhengzhou_021	control	1	53	N/A	N/A	N/A	N/A	25	28	19	66.6	44.2	22.4	7.91	3.52	4.4	5	245	30.5	0	0	0	0	0	0
Independent validation cohort from Zhengzhou	Control_Zhengzhou_022	control	1	53	N/A	N/A	N/A	N/A	13	20	13	72	45.2	26.8	10.43	4.75	5.7	5	229	5.38	0	0	0	0	0	0
Independent validation cohort from Zhengzhou	Control_Zhengzhou_023	control	2	54	N/A	N/A	N/A	N/A	9	13	16	77.6	51.5	26.1	9.85	4.32	5.5	5	322	7.33	0	0	0	0	0	0
Independent validation cohort from Zhengzhou	Control_Zhengzhou_024	control	2	54	N/A	N/A	N/A	N/A	11	11	15	76	47.7	28.3	17.01	6.57	10.4	5	189	5.57	0	0	0	0	0	0
Independent validation cohort from Zhengzhou	Control_Zhengzhou_025	control	2	55	N/A	N/A	N/A	N/A	20	20	13	75.5	41	34.5	7.72	3.43	4.3	5	245	6.53	0	0	0	0	0	0
Independent validation cohort from Zhengzhou	Control_Zhengzhou_026	control	2	55	N/A	N/A	N/A	N/A	9	19	17	76.9	46	30.9	9.45	2.08	7.4	5	315	5.57	0	0	0	0	0	0
Independent validation cohort from Zhengzhou	Control_Zhengzhou_027	control	2	55	N/A	N/A	N/A	N/A	17	23	24	69.1	48.2	20.9	9.57	3.83	5.7	5	211	16.68	0	0	0	0	0	0
Independent validation cohort from Zhengzhou	Control_Zhengzhou_028	control	2	55	N/A	N/A	N/A	N/A	22	22	12	62.6	39.3	23.3	10.51	4.77	5.7	5	194	8.58	0	0	0	0	0	0
Independent validation cohort from Zhengzhou	Control_Zhengzhou_029	control	2	55	N/A	N/A	N/A	N/A	23	28	29	71.5	49.9	21.6	11.03	4.15	6.9	5	260	7.6	0	0	0	0	0	0
Independent validation cohort from Zhengzhou	Control_Zhengzhou_030	control	2	55	N/A	N/A	N/A	N/A	17	23	18	73.4	47.6	25.8	14.38	5.05	9.3	5	269	13.95	0	0	0	0	0	0
Independent validation cohort from Zhengzhou	Control_Zhengzhou_031	control	1	55	N/A	N/A	N/A	N/A	16	16	39	75.8	47.5	28.3	6.64	3.01	3.6	5	245	6.84	0	0	0	0	0	0
Independent validation cohort from Zhengzhou	Control_Zhengzhou_032	control	1	55	N/A	N/A	N/A	N/A	8	13	10	69.3	46.8	22.5	8.29	4.44	3.8	5	190	N/A	0	0	0	0	0	0
Independent validation cohort from Zhengzhou	Control_Zhengzhou_033	control	1	55	N/A	N/A	N/A	N/A	12	16	6	68.8	46.5	22.3	12.22	4.43	7.8	5	281	5.8	0	0	0	0	0	0
Independent validation cohort from Zhengzhou	Control_Zhengzhou_034	control	2	56	N/A	N/A	N/A	N/A	12	18	22	63.1	42.3	20.8	10.49	4.56	5.9	5	186	N/A	0	0	0	0	0	0
Independent validation cohort from Zhengzhou	Control_Zhengzhou_035	control	2	56	N/A	N/A	N/A	N/A	34	20	39	74.7	50.4	24.3	13.33	6.35	7	5	190	7.09	0	0	0	0	0	0
Independent validation cohort from Zhengzhou	Control_Zhengzhou_036	control	2	56	N/A	N/A	N/A	N/A	12	16	21	72.1	49.8	22.3	16.51	6.97	9.5	5	216	9.51	0	0	0	0	0	0
Independent validation cohort from Zhengzhou	Control_Zhengzhou_037	control	1	56	N/A	N/A	N/A	N/A	15	18	21	75.9	47.3	28.6	9.97	4.03	5.9	5	235	1.17	0	0	0	0	0	0
Independent validation cohort from Zhengzhou	Control_Zhengzhou_038	control	1	56	N/A	N/A	N/A	N/A	17	19	11	78.6	47.2	31.4	12.21	4.98	7.2	5	230	7.53	0	0	0	0	0	0
Independent validation cohort from Zhengzhou	Control_Zhengzhou_039	control	2	57	N/A	N/A	N/A	N/A	34	23	34	69.3	44.8	24.5	9.2	3.86	5.3	5	215	11.16	0	0	0	0	0	0
Independent validation cohort from Zhengzhou	Control_Zhengzhou_040	control	2	57	N/A	N/A	N/A	N/A	16	20	31	72.1	46.8	25.3	9.61	3.6	6	5	210	7.53	0	0	0	0	0	0
Independent validation cohort from Zhengzhou	Control_Zhengzhou_041	control	2	58	N/A	N/A	N/A	N/A	17	15	14	72.7	45.8	26.9	14.21	5.34	8.9	5	247	6.98	0	0	0	0	0	0
Independent validation cohort from Zhengzhou	Control_Zhengzhou_042	control	2	58	N/A	N/A	N/A	N/A	25	22	22	78	50.4	27.6	13.6	5.8	7.8	5	N/A	18.41	0	0	0	0	0	0
Independent validation cohort from Zhengzhou	Control_Zhengzhou_043	control	1	58	N/A	N/A	N/A	N/A	17	23	30	78.3	44.8	33.5	4.49	2.7	1.8	5	213	11.16	0	0	0	0	0	0
Independent validation cohort from Zhengzhou	Control_Zhengzhou_044	control	1	58	N/A	N/A	N/A	N/A	10	14	15	71.4	47.9	23.5	22.16	9.49	12.7	5	205	7.39	0	0	0	0	0	0
Independent validation cohort from Zhengzhou	Control_Zhengzhou_045	control	2	59	N/A	N/A	N/A	N/A	21	21	10	74.8	50.9	23.9	9.43	5.13	4.3	5	266	6.84	0	0	0	0	0	0
Independent validation cohort from Zhengzhou	Control_Zhengzhou_046	control	1	59	N/A	N/A	N/A	N/A	31	26	12	72.5	47.7	24.8	3.85	2.04	1.8	5	250	1.17	0	0	0	0	0	0
Independent validation cohort from Zhengzhou	Control_Zhengzhou_047	control	2	60	N/A	N/A	N/A	N/A	25	17	20	72.9	44.8	28.1	6.39	3.5	2.9	5	244	11.31	0	0	0	0	0	0
Independent validation cohort from Zhengzhou	Control_Zhengzhou_048	control	1	60	N/A	N/A	N/A	N/A	14	18	14	73.4	48.3	25.1	5.31	2.54	2.8	5	208	6.42	0	0	0	0	0	0
Independent validation cohort from Zhengzhou	Control_Zhengzhou_049	control	1	60	N/A	N/A	N/A	N/A	9	17	9	76.8	48.6	28.2	9.97	3.63	6.3	5	187	9.05	0	0	0	0	0	0
Independent validation cohort from Zhengzhou	Control_Zhengzhou_050	control	1	60	N/A	N/A	N/A	N/A	19	N/A	17	81	49.4	31.6	11.56	5.42	6.1	5	175	6.98	0	0	0	0	0	0
Independent validation cohort from Zhengzhou	Control_Zhengzhou_051	control	2	61	N/A	N/A	N/A	N/A	30	23	30	72	48.3	23.7	7.66	3.99	3.7	5	219	13.6	0	0	0	0	0	0
Independent validation cohort from Zhengzhou	Control_Zhengzhou_052	control	2	61	N/A	N/A	N/A	N/A	18	26	20	76.5	50.2	26.3	12.24	4.62	7.6	5	261	5.38	0	0	0	0	0	0
Independent validation cohort from Zhengzhou	Control_Zhengzhou_053	control	2	61	N/A	N/A	N/A	N/A	24	21	12	65.9	45.9	20	12.41	4.23	8.2	5	232	8.07	0	0	0	0	0	0
Independent validation cohort from Zhengzhou	Control_Zhengzhou_054	control	2	61	N/A	N/A	N/A	N/A	21	20	18	73.5	49.3	24.2	12.67	4.52	8.1	5	202	9.29	0	0	0	0	0	0
Independent validation cohort from Zhengzhou	Control_Zhengzhou_055	control	2	61	N/A	N/A	N/A	N/A	29	24	24	65.5	46	19.5	15.36	6.57	8.8	5	140	N/A	0	0	0	0	0	0
Independent validation cohort from Zhengzhou	Control_Zhengzhou_056	control	1	61	N/A	N/A	N/A	N/A	19	28	14	70.2	40.6	29.6	4.7	2.11	2.6	5	249	11.31	0	0	0	0	0	0
Independent validation cohort from Zhengzhou	Control_Zhengzhou_057	control	1	61	N/A	N/A	N/A	N/A	11	16	11	72.8	43.5	29.3	10.74	4.71	6	5	237	7.09	0	0	0	0	0	0
Independent validation cohort from Zhengzhou	Control_Zhengzhou_058	control	1	62	N/A	N/A	N/A	N/A	35	22	14	81	48.3	32.7	7.83	3.31	4.5	5	239	7.33	0	0	0	0	0	0
Independent validation cohort from Zhengzhou	Control_Zhengzhou_059	control	2	63	N/A	N/A	N/A	N/A	13	17	15	65.8	44.4	21.4	5.35	2.41	2.9	5	240	18.41	0	0	0	0	0	0
Independent validation cohort from Zhengzhou	Control_Zhengzhou_060	control	2	63	N/A	N/A	N/A	N/A	11	11	19	72.1	44.4	27.7	8.65	3.8	4.8	5	331	16.68	0	0	0	0	0	0
Independent validation cohort from Zhengzhou	Control_Zhengzhou_061	control	2	63	N/A	N/A	N/A	N/A	11	17	11	64.3	45.6	18.7	12.38	5.58	6.8	5	192	7.33	0	0	0	0	0	0
Independent validation cohort from Zhengzhou	Control_Zhengzhou_062	control	2	63	N/A	N/A	N/A	N/A	18	43	19	77.7	50.9	26.8	13.58	4.84	8.7	5	248	5.38	0	0	0	0	0	0
Independent validation cohort from Zhengzhou	Control_Zhengzhou_063	control	1	63	N/A	N/A	N/A	N/A	10	14	15	71	43.8	27.2	8.86	4.35	4.5	5	287	6.98	0	0	0	0	0	0
Independent validation cohort from Zhengzhou	Control_Zhengzhou_064	control	2	65	N/A	N/A	N/A	N/A	25	29	26	73.6	44.9	28.7	5.46	2.54	2.9	5	248	N/A	0	0	0	0	0	0
Independent validation cohort from Zhengzhou	Control_Zhengzhou_065	control	2	65	N/A	N/A	N/A	N/A	12	18	26	75.9	46.9	29	11.74	5.72	6	5	152	11.04	0	0	0	0	0	0
Independent validation cohort from Zhengzhou	Control_Zhengzhou_066	control	2	65	N/A	N/A	N/A	N/A	11	15	37	78	45.8	32.2	16.24	6.32	9.9	5	216	10.01	0	0	0	0	0	0
Independent validation cohort from Zhengzhou	Control_Zhengzhou_067	control	2	66	N/A	N/A	N/A	N/A	25	25	26	74.2	45.2	29	8.32	2.42	5.9	5	201	12.66	0	0	0	0	0	0
Independent validation cohort from Zhengzhou	Control_Zhengzhou_068	control	2	66	N/A	N/A	N/A	N/A	19	18	33	70.6	48.7	21.9	14.55	6.78	7.8	5	309	12.31	0	0	0	0	0	0
Independent validation cohort from Zhengzhou	Control_Zhengzhou_069	control	1	66	N/A	N/A	N/A	N/A	16	24	16	81.9	49.4	32.5	8.61	2.89	5.7	5	247	N/A	0	0	0	0	0	0
Independent validation cohort from Zhengzhou	Control_Zhengzhou_070	control	2	67	N/A	N/A	N/A	N/A	13	20	19	71.8	48.3	23.5	8.15	3.44	4.7	5	119	N/A	0	0	0	0	0	0
Independent validation cohort from Zhengzhou	Control_Zhengzhou_071	control	2	69	N/A	N/A	N/A	N/A	30	26	11	73.7	47.4	26.3	6.26	2.83	3.4	5	271	7.33	0	0	0	0	0	0
Independent validation cohort from Zhengzhou	Control_Zhengzhou_072	control	2	69	N/A	N/A	N/A	N/A	17	17	21	68.1	45.8	22.3	15.27	6	9.3	5	177	9.64	0	0	0	0	0	0
Independent validation cohort from Zhengzhou	Control_Zhengzhou_073	control	1	70	N/A	N/A	N/A	N/A	10	20	12	77.6	48.8	28.8	11.18	5.5	5.7	5	235	5.18	0	0	0	0	0	0
Independent validation cohort from Zhengzhou	Control_Zhengzhou_074	control	1	70	N/A	N/A	N/A	N/A	18	16	15	69.8	47	22.8	11.03	5.03	6	5	165	4.66	0	0	0	0	0	0
Independent validation cohort from Zhengzhou	Control_Zhengzhou_075	control	2	71	N/A	N/A	N/A	N/A	13	20	22	76.9	46.6	30.3	13.85	3.32	10.5	5	177	1.07	0	0	0	0	0	0
Independent validation cohort from Zhengzhou	Control_Zhengzhou_076	control	1	71	N/A	N/A	N/A	N/A	17	19	20	76.7	46.4	30.3	7.24	3.28	4	5	262	9.05	0	0	0	0	0	0
Independent validation cohort from Zhengzhou	Control_Zhengzhou_077	control	1	72	N/A	N/A	N/A	N/A	14	13	21	71.3	45.9	25.4	7.19	3.93	3.3	5	224	1.07	0	0	0	0	0	0
Independent validation cohort from Zhengzhou	Control_Zhengzhou_078	control	2	75	N/A	N/A	N/A	N/A	9	19	16	72.9	46.3	26.6	10.26	4.84	5.4	5	193	15.86	0	0	0	0	0	0
Independent validation cohort from Zhengzhou	Control_Zhengzhou_079	control	1	76	N/A	N/A	N/A	N/A	18	26	46	74.6	42.9	31.7	9.88	4.96	4.9	5	236	11.65	0	0	0	0	0	0
Independent validation cohort from Zhengzhou	Control_Zhengzhou_080	control	2	78	N/A	N/A	N/A	N/A	14	17	22	74.4	50.1	24.3	12.66	5.46	7.2	5	204	N/A	0	0	0	0	0	0
Independent validation cohort from Zhengzhou	Control_Zhengzhou_081	control	1	78	N/A	N/A	N/A	N/A	9	17	6	72.8	49	23.8	9.24	3.59	5.7	5	227	8.07	0	0	0	0	0	0
Independent validation cohort from Zhengzhou	Control_Zhengzhou_082	control	1	79	N/A	N/A	N/A	N/A	10	18	9	75	46.8	28.2	2.23	1.77	0.5	5	247	1.07	0	0	0	0	0	0
Independent validation cohort from Zhengzhou	Control_Zhengzhou_083	control	1	79	N/A	N/A	N/A	N/A	20	23	18	83.4	49	34.4	16.15	7.61	8.5	5	307	19.35	0	0	0	0	0	0
Independent validation cohort from Zhengzhou	Control_Zhengzhou_084	control	1	80	N/A	N/A	N/A	N/A	14	23	13	72.3	41.4	30.9	10.69	4.46	6.2	5	292	6.72	0	0	0	0	0	0
Independent validation cohort from Zhengzhou	CCA_Zhengzhou_101	CCA	2	62	175	58	1	N/A	62	40	70	61.9	30.7	31.2	18.5	12.8	5.7	7	366	45000	0	0	0	0	0	0
Independent validation cohort from Zhengzhou	CCA_Zhengzhou_102	CCA	2	57	168	58	1	3	24	50	207	93.9	52.1	41.8	16.2	6.2	10	5	230	248	1	0	0	0	0	1
Independent validation cohort from Zhengzhou	CCA_Zhengzhou_103	CCA	2	77	170	70	1	N/A	95	89	100	51.4	29.7	21.7	154.43	101.97	52.5	9	126	13507	0	0	0	0	1	0
Independent validation cohort from Zhengzhou	CCA_Zhengzhou_104	CCA	2	69	168	75	2	2	23	44	369	66.3	36.9	29.4	79	69.9	9.1	7	335	1.07	0	0	0	0	0	0
Independent validation cohort from Zhengzhou	CCA_Zhengzhou_105	CCA	2	60	168	65	1	N/A	6	17	29	61.6	42.3	19.3	10.9	4.6	6.3	5	91	6.33	0	0	0	0	0	0
Independent validation cohort from Zhengzhou	CCA_Zhengzhou_106	CCA	2	75	160	66	1	4	17	22	49	77.6	37.6	40	9.7	4.7	5	5	182	23.7	1	1	0	1	0	0
Independent validation cohort from Zhengzhou	CCA_Zhengzhou_107	CCA	1	63	164	70.9	1	2	197	194	943	71.7	39.6	32.1	46.2	31.4	14.8	7	133	41.8	0	0	0	0	0	0
Independent validation cohort from Zhengzhou	CCA_Zhengzhou_108	CCA	2	61	163	66	1	N/A	79	62	58	71	41.6	29.4	5.5	3.3	2.2	5	251	951	0	0	0	0	0	0
Independent validation cohort from Zhengzhou	CCA_Zhengzhou_109	CCA	2	69	168	71.4	3	2	159	82	444	55.7	38.6	17.1	212.3	168.1	44.2	7	183	193	0	0	0	0	0	0
Independent validation cohort from Zhengzhou	CCA_Zhengzhou_110	CCA	1	52	158	62.5	3	2	121	169	781	67.8	39.8	28	164.3	134.9	29.4	7	138	77.4	0	0	0	0	0	0
Independent validation cohort from Zhengzhou	CCA_Zhengzhou_111	CCA	2	71	160	60	1	N/A	18	22	28	70.5	39	31.5	10.7	5.5	5.2	7	114	23.4	0	0	1	0	0	1
Independent validation cohort from Zhengzhou	CCA_Zhengzhou_112	CCA	2	49	170	70	3	2	186	88	685	65.9	41.2	24.7	222.77	179.62	43.2	7	313	136	0	0	0	0	0	0
Independent validation cohort from Zhengzhou	CCA_Zhengzhou_113	CCA	2	68	171	67.3	1	N/A	35	95	236	40	26.7	13.3	18.18	13.89	4.3	11	17	39.4	1	0	0	1	0	0
Independent validation cohort from Zhengzhou	CCA_Zhengzhou_114	CCA	1	54	160	37	1	N/A	14	34	121	80.4	38.5	41.9	9.6	4.4	5.2	5	191	161	0	0	0	0	1	0
Independent validation cohort from Zhengzhou	CCA_Zhengzhou_115	CCA	1	56	161	65.5	1	2	80	103	93	64.4	36	28.4	92.5	67.8	24.7	8	94	115	0	0	0	0	1	0
Independent validation cohort from Zhengzhou	CCA_Zhengzhou_116	CCA	2	72	168	59	1	N/A	13	20	15	61	43.4	17.6	21.61	8.96	12.6	5	122	45.6	0	0	0	0	0	0
Independent validation cohort from Zhengzhou	CCA_Zhengzhou_117	CCA	2	79	170	65	1	N/A	35	55	90	54.8	29.4	25.4	90.8	75.6	15.2	9	110	95	1	0	0	0	0	0
Independent validation cohort from Zhengzhou	CCA_Zhengzhou_118	CCA	1	69	160	58	1	2	22	22	130	74.7	46.1	28.6	7.4	2.8	4.6	5	204	48.4	0	0	0	0	1	0
Independent validation cohort from Zhengzhou	CCA_Zhengzhou_120	CCA	1	57	163	66.2	1	1	11	22	20	75.1	47.7	24.4	12	3.4	8.6	6	190	26.1	1	0	0	0	0	0
Independent validation cohort from Zhengzhou	CCA_Zhengzhou_121	CCA	2	82	175	72	1	N/A	24	20	25	73.2	45.8	27.4	15.67	5.56	10.1	5	205	74.1	1	0	0	0	0	0
Independent validation cohort from Zhengzhou	CCA_Zhengzhou_122	CCA	1	67	153	56	1	3	16	32	10	72.6	42.8	29.8	15.8	7.2	8.6	5	51	25.8	0	0	0	1	0	0
Independent validation cohort from Zhengzhou	CCA_Zhengzhou_123	CCA	1	68	155	77.5	1	2	16	17	23	67.7	42.3	25.4	9.91	4.78	5.1	5	244	0.18	0	1	0	0	1	0
Independent validation cohort from Zhengzhou	CCA_Zhengzhou_124	CCA	2	61	171	69.8	1	N/A	21	18	62	60.9	39.8	21.1	5.9	3.4	2.5	6	202	0.09	0	0	0	1	0	0
Independent validation cohort from Zhengzhou	CCA_Zhengzhou_125	CCA	1	71	158	52	1	N/A	14	22	12	73.9	45	28.9	14.7	4.5	10.2	6	112	40.4	0	0	0	0	0	0
Independent validation cohort from Zhengzhou	CCA_Zhengzhou_126	CCA	2	61	165	48	1	N/A	262	218	868	63.2	37.2	26	116	95.9	20.1	8	214	228	0	0	0	0	0	0
Independent validation cohort from Zhengzhou	CCA_Zhengzhou_127	CCA	2	62	167	58	3	2	473	294	540	64.1	36.3	27.8	173.7	130.64	43.1	7	285	458	0	0	0	0	0	0
Independent validation cohort from Zhengzhou	CCA_Zhengzhou_129	CCA	1	59	165	50	2	3	72	63	682	60.5	26.8	33.7	215.5	174.3	41.2	11	225	967	0	1	0	0	0	0
Independent validation cohort from Zhengzhou	CCA_Zhengzhou_130	CCA	2	81	170	50	1	N/A	40	35	696	69.4	32.1	37.3	72.2	63.1	9.1	8	395	81.2	1	0	1	0	0	0
Independent validation cohort from Zhengzhou	CCA_Zhengzhou_131	CCA	1	65	140	49	2	3	225	184	712	66.2	35	31.2	98.4	76.5	21.9	8	295	6647	0	0	0	0	0	0
Independent validation cohort from Zhengzhou	CCA_Zhengzhou_132	CCA	2	59	177	66.5	1	3	123	68	214	66.6	39	27.6	5.05	2.06	3	7	184	2377	0	0	0	0	0	0
Independent validation cohort from Zhengzhou	CCA_Zhengzhou_133	CCA	2	60	162	68.5	1	2	77	57	164	58.5	27.6	30.9	62.78	47.1	15.7	13	58	69.3	0	0	0	1	1	0
Independent validation cohort from Zhengzhou	CCA_Zhengzhou_137	CCA	1	70	160	50	2	3	163	177	1122	55.4	32.1	23.3	352.5	269.4	83.1	8	300	2.2	1	1	0	0	0	0
Independent validation cohort from Zhengzhou	CCA_Zhengzhou_138	CCA	2	74	170	65	2	3	42	64	228	57.5	30.8	26.7	169.3	137.5	31.8	8	151	423	0	0	0	0	0	0
Independent validation cohort from Zhengzhou	CCA_Zhengzhou_140	CCA	2	77	163	70	2	4	146	199	430	55.6	25.4	30.2	367.92	293.45	74.5	11	302	1715	0	0	0	0	0	0
Independent validation cohort from Zhengzhou	CCA_Zhengzhou_141	CCA	1	34	161	55	1	N/A	18	35	830	62.2	30.6	31.6	12.1	7.3	4.8	7	61	87949	0	0	0	0	0	0
Independent validation cohort from Zhengzhou	Control_Zhengzhou_102	control	2	71	166.5	73.2	N/A	N/A	16	24	11	71.5	45.6	25.9	13.71	5.63	8.1	5	232	12.46	0	0	0	0	0	0
Independent validation cohort from Zhengzhou	Control_Zhengzhou_103	control	2	71	166	76.3	N/A	N/A	13	22	8	67.6	45.1	22.5	13.47	5.92	7.6	5	224	11.1	0	0	0	0	0	0
Independent validation cohort from Zhengzhou	Control_Zhengzhou_104	control	2	72	166	74.3	N/A	N/A	32	24	25	70.4	46.1	24.3	10.8	5.8	5	5	207	11.6	0	0	0	0	0	0
Independent validation cohort from Zhengzhou	Control_Zhengzhou_105	control	2	64	173	70	N/A	N/A	21	25	12	74	51.3	22.7	9.43	3.58	5.8	5	214	8.58	0	0	0	0	0	0
Independent validation cohort from Zhengzhou	Control_Zhengzhou_106	control	2	63	184	94.6	N/A	N/A	26	27	20	72.4	52.5	19.9	14.7	6.46	8.2	5	124	13	0	0	0	0	0	0
Independent validation cohort from Zhengzhou	Control_Zhengzhou_107	control	1	58	165	67.9	N/A	N/A	22	23	21	80.3	42.4	37.9	9.27	3.25	6	5	270	12.11	0	0	0	0	0	0
Independent validation cohort from Zhengzhou	Control_Zhengzhou_108	control	2	66	162	58	N/A	N/A	21	22	9	69.1	45.7	23.4	6.45	2.98	3.5	5	210	9.48	0	0	0	0	0	0
Independent validation cohort from Zhengzhou	Control_Zhengzhou_109	control	1	66	144.5	55.4	N/A	N/A	13	19	6	74.6	49.6	25	11.33	4.02	7.3	5	253	5.6	0	0	0	0	0	0
Independent validation cohort from Zhengzhou	Control_Zhengzhou_110	control	1	66	160	59.9	N/A	N/A	5	14	13	69.7	45.3	24.4	4.97	1.33	3.6	5	267	7.22	0	0	0	0	0	0
Independent validation cohort from Zhengzhou	Control_Zhengzhou_111	control	2	59	166.5	77.4	N/A	N/A	30	26	56	75.8	44.1	31.7	13.91	5.13	8.8	5	185	9.17	0	0	0	0	0	0
Independent validation cohort from Zhengzhou	Control_Zhengzhou_112	control	2	69	166	64.3	N/A	N/A	12	14	18	71.9	46.7	25.2	14.76	6.53	8.2	5	240	9.35	0	0	0	0	0	0
Independent validation cohort from Zhengzhou	Control_Zhengzhou_113	control	1	59	156	54.5	N/A	N/A	19	23	25	74.8	41.8	33	5	3.1	1.9	5	236	4.62	0	0	0	0	0	0
Independent validation cohort from Zhengzhou	Control_Zhengzhou_114	control	2	66	171.5	83.5	N/A	N/A	18	21	47	70.4	48.2	22.2	14.76	6.94	7.8	5	162	5.13	0	0	0	0	0	0
Independent validation cohort from Zhengzhou	Control_Zhengzhou_115	control	2	60	172	71.8	N/A	N/A	23	29	25	80.7	52.1	28.6	11.99	4.54	7.4	5	210	7.85	0	0	0	0	0	0
Independent validation cohort from Zhengzhou	Control_Zhengzhou_116	control	2	60	173	76.1	N/A	N/A	29	31	20	72.4	47.6	24.8	9.59	4.19	5.4	5	231	6.4	0	0	0	0	0	0
Independent validation cohort from Zhengzhou	Control_Zhengzhou_117	control	2	60	178	84	N/A	N/A	22	24	23	71.8	48.2	23.6	8.35	2.67	5.7	5	170	14.86	0	0	0	0	0	0
Independent validation cohort from Zhengzhou	Control_Zhengzhou_118	control	1	77	149	54.5	N/A	N/A	10	16	11	71.7	44.2	27.5	6.85	3.22	3.6	5	236	9.28	0	0	0	0	0	0
Independent validation cohort from Zhengzhou	Control_Zhengzhou_119	control	1	79	145.5	50	N/A	N/A	8	15	12	70.3	44.6	25.7	3.97	2.25	1.7	5	254	12.7	0	0	0	0	0	0
Independent validation cohort from Zhengzhou	Control_Zhengzhou_120	control	2	65	168	72.6	N/A	N/A	22	23	48	74.6	45	29.6	14.92	6.87	8.1	5	234	7.8	0	0	0	0	0	0
Independent validation cohort from Zhengzhou	Control_Zhengzhou_121	control	2	67	172	76	N/A	N/A	16	18	12	62.6	41.9	20.7	13.92	5.72	8.2	5	260	7.22	0	0	0	0	0	0
Independent validation cohort from Zhengzhou	Control_Zhengzhou_122	control	1	51	159	60.9	N/A	N/A	10	18	7	77.9	50.3	27.6	8.47	3.82	4.7	5	245	5.75	0	0	0	0	0	0
Independent validation cohort from Zhengzhou	Control_Zhengzhou_123	control	2	55	172	77	N/A	N/A	27	26	41	69.4	46.2	23.2	10.65	4.57	6.1	5	237	5.13	0	0	0	0	0	0
Independent validation cohort from Zhengzhou	Control_Zhengzhou_125	control	2	58	174	86.7	N/A	N/A	19	18	28	73	45.4	27.6	7.07	3.81	3.3	5	246	8.36	0	0	0	0	0	0
Independent validation cohort from Zhengzhou	Control_Zhengzhou_126	control	1	61	156	48.7	N/A	N/A	14	27	25	79.3	48.2	31.1	10.98	4.19	6.8	5	193	8.14	0	0	0	0	0	0
Independent validation cohort from Zhengzhou	Control_Zhengzhou_127	control	1	61	158.5	49.9	N/A	N/A	18	29	21	73.6	46.2	27.4	9.69	4.34	5.3	5	213	7.75	0	0	0	0	0	0
Independent validation cohort from Zhengzhou	Control_Zhengzhou_128	control	1	55	163.5	73.7	N/A	N/A	11	16	8	69.6	47.1	22.5	7.85	3.24	4.6	5	213	2	0	0	0	0	0	0
Independent validation cohort from Zhengzhou	Control_Zhengzhou_129	control	2	50	176.5	92	N/A	N/A	11	15	15	76.3	49.7	26.6	13.19	5.95	7.2	5	185	7.99	0	0	0	0	0	0
Independent validation cohort from Zhengzhou	Control_Zhengzhou_130	control	1	57	156.5	58.5	N/A	N/A	13	19	17	78.2	51.5	26.7	17.64	7.92	9.7	5	162	0.8	0	0	0	0	0	0
Independent validation cohort from Xinjiang	CCA_Xinjiang_001	CCA	1	79	175	50	2	1	48	123	124	52	29.5	23.1	440	231	208	9	215	1203	1	0	0	0	0	0
Independent validation cohort from Xinjiang	CCA_Xinjiang_002	CCA	2	77	167	65	2	4	86.6	90.2	827.3	71.1	35.4	35.7	160.1	97.93	62.17	7	272	366.44	0	0	0	0	0	0
Independent validation cohort from Xinjiang	CCA_Xinjiang_003	CCA	2	63	165	75	3	4	21.62	24.4	23.9	65.5	35.7	29.8	12.2	2.95	9.25	5	374	1325	1	0	0	1	1	0
Independent validation cohort from Xinjiang	CCA_Xinjiang_004	CCA	2	59	162	58	2	3	59.12	29.7	276.5	72.1	30.6	41.5	83.2	43.92	39.28	7	278	2114	0	0	0	0	0	0
Independent validation cohort from Xinjiang	CCA_Xinjiang_005	CCA	1	25	175	60	1	3	66.4	57.5	233	76.4	33.7	42.7	67.1	59.5	7.6	8	451	20.37	0	0	0	0	0	0
Independent validation cohort from Xinjiang	CCA_Xinjiang_006	CCA	1	84	175	53	1	2	106	149	3228	71.1	35.7	35.4	32.1	21.65	10.45	5	202	1654	0	0	0	0	0	0
Independent validation cohort from Xinjiang	CCA_Xinjiang_007	CCA	2	66	165	73	1	3	20.81	49.8	160.2	71.3	31	40.3	12.9	1.92	10.98	6	358	105.43	0	0	0	0	0	0
Independent validation cohort from Xinjiang	CCA_Xinjiang_008	CCA	2	57	166	64	2	4	245	141	481	82.4	36.1	46.3	306.2	222.22	83.98	9	290	69.98	0	0	0	0	0	0
Independent validation cohort from Xinjiang	CCA_Xinjiang_009	CCA	2	81	153	56	2	3	177.6	166.1	474	58.4	32.9	25.5	169.1	153.3	15.8	8	324	2.83	0	0	0	0	0	0
Independent validation cohort from Xinjiang	CCA_Xinjiang_010	CCA	2	67	156	56	2	1	16.96	23.3	30	78.1	34.1	44	14.7	4.7	10	6	283	108.03	0	0	0	0	0	0
Independent validation cohort from Xinjiang	CCA_Xinjiang_011	CCA	1	65	170	60	3	3	87	95.1	134	77.4	26.6	50.8	492.9	425.95	66.95	12	332	5663	0	0	0	0	0	0
Independent validation cohort from Xinjiang	CCA_Xinjiang_012	CCA	2	51	160	83	3	2	511	273	752	76.9	38.5	38.4	107.7	85.4	22.3	7	293	1051.59	1	0	0	0	0	0
Independent validation cohort from Xinjiang	CCA_Xinjiang_013	CCA	2	75	165	63	2	2	11.94	18.9	26	62.4	37	25.4	11.8	2.22	9.58	5	274	8.88	1	0	0	0	0	0
Independent validation cohort from Xinjiang	CCA_Xinjiang_014	CCA	2	71	148	33	3	4	359.16	373.2	1132.9	64.6	35.6	29	49.9	22.88	27.02	6	264	1792	0	0	0	0	0	0
Independent validation cohort from Xinjiang	CCA_Xinjiang_015	CCA	1	40	175	81	3	2	39.9	21.2	51	63.5	38.7	24.8	11.3	4.8	6.5	5	292	1.83	1	0	0	0	0	0
Independent validation cohort from Xinjiang	CCA_Xinjiang_016	CCA	2	51	166	79	3	1	453	251	877	79.6	40.5	39.1	99.35	79.2	20.15	9	263	8579	1	0	0	0	0	0
Independent validation cohort from Xinjiang	CCA_Xinjiang_017	CCA	2	79	146	46	2	1	223	93.6	294.8	67.9	36.5	31.4	159.8	93.31	66.49	7	298	59.35	1	0	0	0	0	0
Independent validation cohort from Xinjiang	CCA_Xinjiang_018	CCA	1	59	162	58	2	2	84.1	91	413	62.5	34.5	28	171.1	154.8	16.3	8	278	2654	0	0	0	0	0	0
Independent validation cohort from Xinjiang	CCA_Xinjiang_019	CCA	2	52	175	54	2	3	144.2	246	1084	65	37.4	27.6	435.9	370.2	65.7	8	317	3182	0	0	0	0	0	0
Independent validation cohort from Xinjiang	CCA_Xinjiang_020	CCA	1	43	170	72	3	4	126.49	101.1	191.8	50.7	25.5	25.2	378	190.59	187.41	10	136	2562	0	0	0	0	1	0
Independent validation cohort from Xinjiang	CCA_Xinjiang_021	CCA	1	54	172	65	1	4	48	47	59	69.4	40.1	29.3	27.5	9.63	17.87	6	66	8.46	0	0	0	0	1	0
Independent validation cohort from Xinjiang	CCA_Xinjiang_022	CCA	1	61	165	64	2	2	66.4	53.8	167	64.2	40.3	23.9	390.4	329.6	60.8	7	166	1554	0	0	0	0	0	0
Independent validation cohort from Xinjiang	CCA_Xinjiang_023	CCA	1	53	168	65	1	3	102	65	399	73.2	39	34.2	35.2	15.21	19.99	6	116	212.61	1	1	0	0	1	0
Independent validation cohort from Xinjiang	CCA_Xinjiang_024	CCA	1	44	165	50	3	3	71.8	56	543	69.8	32.7	37.1	4.1	3.3	0.8	6	730	4587	0	0	0	0	0	0
Independent validation cohort from Xinjiang	CCA_Xinjiang_025	CCA	1	65	170	68	1	2	544	389	1269	70	32.9	37.1	501.3	442.82	58.48	8	268	30.27	1	0	0	0	0	0
Independent validation cohort from Xinjiang	CCA_Xinjiang_026	CCA	1	68	165	75	3	1	16.57	23.5	58.2	76	37	39	20.8	4.83	15.97	5	295	1.23	1	0	0	0	0	0
Independent validation cohort from Xinjiang	CCA_Xinjiang_027	CCA	2	59	155	66	3	2	131.13	121.8	1109.4	69.3	34.2	35.1	154.69	96.46	58.23	8	545	347.82	0	0	0	0	0	0
Independent validation cohort from Xinjiang	CCA_Xinjiang_028	CCA	2	79	156	51	2	3	44	84	331	71.9	30.4	41.5	35.3	21.15	14.15	8	169	1863	1	1	0	0	0	0
Independent validation cohort from Xinjiang	CCA_Xinjiang_029	CCA	1	56	172	110	3	3	22.48	28.9	20.4	64.3	26.3	38	10.9	1.37	9.53	8	287	N/A	0	0	0	0	0	0
Independent validation cohort from Xinjiang	CCA_Xinjiang_030	CCA	2	63	157	62	2	1	10	11	22	73.1	39	34.1	9.8	3.02	6.78	5	236	N/A	0	0	0	0	0	0
Independent validation cohort from Xinjiang	Control_Xinjiang_001	control	1	40	170	70	N/A	N/A	15	12	21	74.4	46	28.4	7.5	3.3	4.2	5	301	7.33	0	0	0	0	0	0
Independent validation cohort from Xinjiang	Control_Xinjiang_002	control	1	48	178	92	N/A	N/A	15	13	27	63.9	42	21.9	8	3.9	4.1	5	216	N/A	0	0	0	0	0	0
Independent validation cohort from Xinjiang	Control_Xinjiang_003	control	1	49	163	75	N/A	N/A	22	20	22	65.1	42.9	22.2	7.9	3.8	4.1	5	179	5.8	0	0	0	0	0	0
Independent validation cohort from Xinjiang	Control_Xinjiang_004	control	2	50	165	74	N/A	N/A	12	13	14	63.3	42.3	21	7.4	2.9	4.5	5	293	6.53	0	0	0	0	0	0
Independent validation cohort from Xinjiang	Control_Xinjiang_005	control	1	50	170	69	N/A	N/A	21	22	26	67.2	43.1	24.1	11.7	4.2	7.5	5	210	12.66	0	0	0	0	0	0
Independent validation cohort from Xinjiang	Control_Xinjiang_006	control	1	52	167	82	N/A	N/A	31	21	49	65.5	43.3	22.2	6.6	3.6	3	5	252	7.33	0	0	0	0	0	0
Independent validation cohort from Xinjiang	Control_Xinjiang_007	control	1	52	178	85	N/A	N/A	16	16	68	75.1	47.4	27.7	4.9	3.2	1.7	5	374	N/A	0	0	0	0	0	0
Independent validation cohort from Xinjiang	Control_Xinjiang_008	control	2	52	155	65	N/A	N/A	16	21	17	75.8	45.9	29.9	5.9	1.8	4.1	5	266	9.05	0	0	0	0	0	0
Independent validation cohort from Xinjiang	Control_Xinjiang_009	control	2	52	170	65	N/A	N/A	25	24	21	76.7	46.4	30.3	7.2	3.1	4.1	5	136	7.53	0	0	0	0	0	0
Independent validation cohort from Xinjiang	Control_Xinjiang_010	control	2	52	162	67	N/A	N/A	13	20	15	78	47.9	30.1	4.7	2.1	2.6	5	378	18.41	0	0	0	0	0	0
Independent validation cohort from Xinjiang	Control_Xinjiang_011	control	1	53	165	77	N/A	N/A	29	31	72	70.7	44	26.7	17.6	7.6	10	5	177	N/A	0	0	0	0	0	0
Independent validation cohort from Xinjiang	Control_Xinjiang_012	control	1	53	163	64	N/A	N/A	27	28	25	74	47	27	9.5	3.6	5.9	5	181	1.07	0	0	0	0	0	0
Independent validation cohort from Xinjiang	Control_Xinjiang_013	control	1	54	166	70	N/A	N/A	22	19	61	56.2	39.8	16.4	5.3	2.2	3.1	5	133	8.07	0	0	0	0	0	0
Independent validation cohort from Xinjiang	Control_Xinjiang_014	control	1	54	170	69	N/A	N/A	17	19	13	59.8	38.8	21	3.4	1.3	2.1	5	205	3.93	0	0	0	0	0	0
Independent validation cohort from Xinjiang	Control_Xinjiang_015	control	1	54	176	77	N/A	N/A	17	15	32	63.9	41.4	22.5	8.1	3.4	4.7	5	285	4.66	0	0	0	0	0	0
Independent validation cohort from Xinjiang	Control_Xinjiang_016	control	1	55	165	68	N/A	N/A	46	29	44	63.8	41.6	22.2	3.5	1.7	1.8	5	151	8.07	0	0	0	0	0	0
Independent validation cohort from Xinjiang	Control_Xinjiang_017	control	2	55	160	61	N/A	N/A	15	20	30	76.3	47.7	28.6	4.1	1.5	2.6	5	221	4.66	0	0	0	0	0	0
Independent validation cohort from Xinjiang	Control_Xinjiang_018	control	1	56	164	75	N/A	N/A	13	14	22	59.1	40.6	18.5	8.2	3.7	4.5	5	228	7.6	0	0	0	0	0	0
Independent validation cohort from Xinjiang	Control_Xinjiang_019	control	1	56	176	72	N/A	N/A	18	23	14	62	40.3	21.7	4.8	3	1.8	5	198	10.01	0	0	0	0	0	0
Independent validation cohort from Xinjiang	Control_Xinjiang_020	control	2	56	150	50	N/A	N/A	24	22	15	59.2	37.1	22.1	3.1	0.9	2.2	5	226	16.68	0	0	0	0	0	0
Independent validation cohort from Xinjiang	Control_Xinjiang_021	control	2	56	165	60	N/A	N/A	16	17	14	75.2	46.8	28.4	7.9	2.6	5.3	5	201	9.64	0	0	0	0	0	0
Independent validation cohort from Xinjiang	Control_Xinjiang_022	control	1	57	172	80	N/A	N/A	38	29	23	62.9	43.8	19.1	22	9.3	12.7	5	169	9.29	0	0	0	0	0	0
Independent validation cohort from Xinjiang	Control_Xinjiang_023	control	2	57	158	57	N/A	N/A	27	34	19	74.5	47.7	26.8	7.7	2.3	5.4	5	281	19.35	0	0	0	0	0	0
Independent validation cohort from Xinjiang	Control_Xinjiang_024	control	2	58	155	60	N/A	N/A	11	19	18	71.4	44.5	26.9	5.5	2.6	2.9	5	212	N/A	0	0	0	0	0	0
Independent validation cohort from Xinjiang	Control_Xinjiang_025	control	2	58	159	52	N/A	N/A	24	28	15	56.5	36.5	20	5.3	1.8	3.5	5	237	9.64	0	0	0	0	0	0
Independent validation cohort from Xinjiang	Control_Xinjiang_026	control	2	58	157	52	N/A	N/A	17	22	19	68.6	46.1	22.5	6.5	2.2	4.3	5	202	7.09	0	0	0	0	0	0
Independent validation cohort from Xinjiang	Control_Xinjiang_027	control	2	67	155	58	N/A	N/A	17	11	12	70.4	47.9	22.5	11.88	3.53	8.1	5	270	11.65	0	0	0	0	0	0
Independent validation cohort from Xinjiang	Control_Xinjiang_028	control	2	72	150	48	N/A	N/A	11	23	43	78.5	47.6	30.9	17.02	5.38	9.5	5	215	11.04	0	0	0	0	0	0
Independent validation cohort from Xinjiang	Control_Xinjiang_029	control	2	72	155	60	N/A	N/A	6	17	21	66.8	48.9	17.9	11.65	8.21	5.7	5	184	7.09	0	0	0	0	0	0
Independent validation cohort from Xinjiang	Control_Xinjiang_030	control	2	75	156	56	N/A	N/A	17	22	19	82.3	46.6	35.7	6.28	3.52	3.6	5	238	18.41	0	0	0	0	0	0
Independent validation cohort from Xinjiang	Control_Xinjiang_031	control	1	81	162	53	N/A	N/A	15	20	15	77.1	43.7	33.4	10.38	11.22	6.1	5	220	5.57	0	0	0	0	0	0
Independent validation cohort from Xinjiang	Control_Xinjiang_032	control	2	81	150	49	N/A	N/A	13	23	12	71.2	48.6	22.6	13.36	2	8	5	205	1.07	0	0	0	0	0	0
Independent validation cohort from Xinjiang	Control_Xinjiang_033	control	2	81	160	59	N/A	N/A	33	19	12	77.7	47	30.7	12.52	8.38	9.7	5	184	12.31	0	0	0	0	0	0
Independent validation cohort from Xinjiang	Control_Xinjiang_034	control	1	81	166	70	N/A	N/A	27	32	61	75.8	45.3	30.5	21.15	3.43	12.7	5	247	N/A	0	0	0	0	0	0
Independent validation cohort from Xinjiang	Control_Xinjiang_035	control	2	82	156	48	N/A	N/A	12	29	NA	74.9	41.8	33.1	13.68	5.44	6.5	5	207	8.58	0	0	0	0	0	0
Independent validation cohort from Xinjiang	Control_Xinjiang_036	control	2	84	155	63	N/A	N/A	24	21	30	72.6	44.4	28.2	16.52	4.7	11.9	5	194	N/A	0	0	0	0	0	0
Independent validation cohort from Xinjiang	Control_Xinjiang_037	control	1	89	176	73	N/A	N/A	16	19	48	73.8	46.8	27	25.66	4.71	14.4	5	279	7.53	0	0	0	0	0	0
Independent validation cohort from Xinjiang	CCA_Xinjiang_201	CCA	1	69	155	53	1	N/A	64	59	146	70.6	40.1	30.5	17.03	7.1	9.9	5	64	29050	0	0	1	0	0	1
Independent validation cohort from Xinjiang	CCA_Xinjiang_202	CCA	2	59	170	60.3	1	N/A	48	73	533	62.7	29.8	32.9	10.7	6.7	4	7	255	64.7	1	0	0	1	0	0
Independent validation cohort from Xinjiang	CCA_Xinjiang_203	CCA	2	73	160	49	1	4	179	43	159	71.5	39.5	32	10.08	5.76	4.3	5	255	200	0	1	0	0	0	1
Independent validation cohort from Xinjiang	CCA_Xinjiang_204	CCA	2	69	160	54	1	N/A	23	27	138	58.8	30.6	28.2	6.81	3.79	3	8	93	31.8	0	1	0	0	1	0
Independent validation cohort from Xinjiang	CCA_Xinjiang_205	CCA	2	59	165	58	3	N/A	104	76	496	55.1	34.7	20.4	21.8	19.5	2.3	9	322	42.62	1	0	0	0	0	0
Independent validation cohort from Xinjiang	CCA_Xinjiang_206	CCA	1	80	155	55	3	2	10	17	134	53.9	31.5	22.4	20.1	13.7	6.4	8	201	214	1	0	0	0	0	0
Independent validation cohort from Xinjiang	CCA_Xinjiang_207	CCA	2	69	168	55	1	N/A	30	65	360	59.8	25	34.8	248	205.2	42.8	12	75	192	0	0	1	0	0	0
Independent validation cohort from Xinjiang	CCA_Xinjiang_208	CCA	1	67	155	62	1	2	83	90	265	58.9	29.8	29.1	52.2	43.5	8.7	10	177	69.5	0	1	0	0	0	0
Independent validation cohort from Xinjiang	CCA_Xinjiang_209	CCA	2	59	160	50	1	N/A	31	25	40	67.5	41.1	26.4	9.9	3.9	6	6	172	2	0	0	0	0	0	0
Independent validation cohort from Xinjiang	CCA_Xinjiang_210	CCA	1	52	161	65	1	N/A	245	86	1926	58	32.9	25.1	145.47	125.31	20.2	10	149	149	0	0	0	0	0	0
Independent validation cohort from Xinjiang	CCA_Xinjiang_211	CCA	1	60	160	66	1	4	12	28	93	63.1	38.3	24.8	12.79	6.71	6.1	7	179	23.9	0	0	0	1	1	0
Independent validation cohort from Xinjiang	CCA_Xinjiang_212	CCA	1	52	170	69	1	N/A	34	28	329	63	36.5	26.5	6	2	4	5	330	131	0	0	0	0	0	0
Independent validation cohort from Xinjiang	CCA_Xinjiang_213	CCA	2	57	178	78	1	N/A	50	55	283	64.1	37.5	26.6	9.4	4.8	4.6	6	214	139	0	0	0	0	0	0
Independent validation cohort from Xinjiang	CCA_Xinjiang_214	CCA	1	58	155	76	1	2	28	30	61	70.6	44.1	26.5	5	2	3	5	313	99.8	0	0	0	0	0	0
Independent validation cohort from Xinjiang	CCA_Xinjiang_215	CCA	2	48	174	74	1	N/A	78	46	166	69.7	37.6	32.1	7.5	3.5	4	5	212	54.3	1	0	1	0	0	0
Independent validation cohort from Xinjiang	Control_Xinjiang_201	control	1	57	164.5	64.9	N/A	N/A	16	20	26	64.6	46.1	18.5	4.62	1.34	3.3	5	255	10.2	0	0	0	0	0	0
Independent validation cohort from Xinjiang	Control_Xinjiang_202	control	2	54	180.5	74.1	N/A	N/A	25	23	25	68.5	47.7	20.8	6.67	2.43	4.2	5	222	3.95	0	0	0	0	0	0
Independent validation cohort from Xinjiang	Control_Xinjiang_203	control	2	54	181	75.5	N/A	N/A	23	26	26	71.7	46.4	25.3	7.71	3.86	3.8	5	233	4.89	0	0	0	0	0	0
Independent validation cohort from Xinjiang	Control_Xinjiang_204	control	2	54	181	77.7	N/A	N/A	39	28	28	71.7	48.6	23.1	8.5	3.62	4.9	5	223	3.75	0	0	0	0	0	0
Independent validation cohort from Xinjiang	Control_Xinjiang_205	control	2	56	180	75.1	N/A	N/A	25	24	28	72.4	47.4	25	10.5	4.5	6	5	215	3.38	0	0	0	0	0	0
Independent validation cohort from Xinjiang	Control_Xinjiang_206	control	1	53	161.5	69.1	N/A	N/A	18	18	13	71.8	47.8	24	9.87	4.13	5.7	5	229	7.57	0	0	0	0	0	0
Independent validation cohort from Xinjiang	Control_Xinjiang_207	control	1	53	161.5	72.1	N/A	N/A	28	19	16	77.5	45.5	32	4.51	1.98	2.5	5	292	9.74	0	0	0	0	0	0
Independent validation cohort from Xinjiang	Control_Xinjiang_208	control	2	75	172.5	63.1	N/A	N/A	20	17	10	70.4	48.8	21.6	13.54	5.83	7.7	5	131	7.29	0	0	0	0	0	0
Independent validation cohort from Xinjiang	Control_Xinjiang_209	control	2	71	174.5	80.2	N/A	N/A	19	16	34	70.5	48.9	21.6	8.87	3.45	5.4	5	156	1.16	0	0	0	0	0	0
Independent validation cohort from Xinjiang	Control_Xinjiang_210	control	1	64	158.5	60.7	N/A	N/A	10	19	11	77.9	48	29.9	7.75	3.11	4.6	5	172	6.62	0	0	0	0	0	0
Independent validation cohort from Xinjiang	Control_Xinjiang_211	control	1	63	163.5	65.2	N/A	N/A	15	21	11	76.1	48.1	28	12.19	5.06	7.1	5	223	12.25	0	0	0	0	0	0
Independent validation cohort from Xinjiang	Control_Xinjiang_212	control	2	60	175	74.1	N/A	N/A	25	21	22	73.7	46	27.7	8.01	4.03	4	5	166	13.51	0	0	0	0	0	0
Independent validation cohort from Xinjiang	Control_Xinjiang_213	control	2	60	172.5	76.2	N/A	N/A	29	23	24	76.7	46.3	30.4	7.61	2.36	5.3	5	218	11.87	0	0	0	0	0	0

## Sheet: Table S3
Table S3. Comparison of the gut microbial community between CCA and Control group at species level.
	Lefse analysis				Wilcoxon rank sum test												Maaslin2
	Log10_max_mean	LDA_Group	LDA_score	LDA_pvalue	qvalue	pvalue	CCA_occurrence	Control_occurrence	All_occurrence	CCA_occurrence_rate	Control_occurrence_rate	All_occurrence_rate	CCA_mean	Control_mean	All_mean	Enriched	metadata	value	coef	stderr	N	N.not.0	pval	qval
Proteus_penneri	0			-	0.445888	0.30277	1	0	1	0.0103093	0	0.0049505	9.00515e-07	0	4.32425e-07	CCA	Group	Control	4.72904e-05	8.37091e-05	202	1	0.572962	0.704137
Eubacterium_coprostanoligenes	0			-	0.445888	0.341482	0	1	1	0	0.00952381	0.0049505	0	3.0177e-07	1.56861e-07	Control	Group	Control	5.35111e-05	5.5741e-05	202	1	0.338239	0.526061
Providencia_rettgeri	0.937677			-	0.445888	0.341482	0	1	1	0	0.00952381	0.0049505	0	8.66318e-06	4.50314e-06	Control	Group	Control	0.000167663	0.000303245	202	1	0.582458	0.712405
Proteus_vulgaris	0			-	0.445888	0.30277	1	0	1	0.0103093	0	0.0049505	4.62828e-07	0	2.22249e-07	CCA	Group	Control	3.39026e-05	6.00097e-05	202	1	0.572954	0.704137
Providencia_alcalifaciens	0			-	0.445888	0.30277	1	0	1	0.0103093	0	0.0049505	2.71235e-07	0	1.30247e-07	CCA	Group	Control	-2.76184e-06	4.99216e-05	202	1	0.955936	0.96843
Proteus_hauseri	1.03225			-	0.445888	0.30277	1	0	1	0.0103093	0	0.0049505	1.07708e-05	0	5.1721e-06	CCA	Group	Control	0.000163806	0.000289535	202	1	0.572409	0.704137
Enterobacteria_phage_YYZ_2008	0.10857			-	0.445888	0.341482	0	1	1	0	0.00952381	0.0049505	0	1.28401e-06	6.67433e-07	Control	Group	Control	0.000110386	0.000114981	202	1	0.338202	0.526061
Enterobacteria_phage_mEp237	0			-	0.445888	0.341482	0	1	1	0	0.00952381	0.0049505	0	7.97246e-07	4.1441e-07	Control	Group	Control	9.88688e-05	9.22145e-05	202	1	0.287133	0.526061
Macacine_alphaherpesvirus_1	0			-	0.445888	0.341482	0	1	1	0	0.00952381	0.0049505	0	3.24653e-07	1.68755e-07	Control	Group	Control	7.11142e-05	5.50675e-05	202	1	0.198076	0.48776
Human_betaherpesvirus_7	0			-	0.445888	0.30277	1	0	1	0.0103093	0	0.0049505	3.61446e-07	0	1.73566e-07	CCA	Group	Control	-6.11525e-05	5.86065e-05	202	1	0.298009	0.526061
Human_gammaherpesvirus_4	0.135712			-	0.445888	0.341482	0	1	1	0	0.00952381	0.0049505	0	1.36682e-06	7.10476e-07	Control	Group	Control	0.000133728	0.000115317	202	1	0.249823	0.516726
Callitrichine_gammaherpesvirus_3	0			-	0.445888	0.341482	0	1	1	0	0.00952381	0.0049505	0	5.24745e-07	2.72764e-07	Control	Group	Control	8.28352e-05	7.14553e-05	202	1	0.249976	0.516726
Leuconostoc_gelidum	0			-	0.445888	0.341482	0	1	1	0	0.00952381	0.0049505	0	3.77414e-07	1.9618e-07	Control	Group	Control	5.11684e-05	6.43071e-05	202	1	0.42875	0.596161
Weissella_viridescens	0.554216			-	0.445888	0.341482	0	1	1	0	0.00952381	0.0049505	0	3.58275e-06	1.86232e-06	Control	Group	Control	0.000210522	0.000195609	202	1	0.285306	0.526061
Citrobacter_sp_MGH106	0.0342053			-	0.445888	0.30277	1	0	1	0.0103093	0	0.0049505	1.08194e-06	0	5.19548e-07	CCA	Group	Control	-2.24574e-05	0.000107514	202	1	0.834866	0.898107
Staphylococcus_warneri	0			-	0.445888	0.341482	0	1	1	0	0.00952381	0.0049505	0	6.26864e-08	3.25845e-08	Control	Group	Control	2.43353e-05	2.53994e-05	202	1	0.339175	0.526061
Aerococcus_christensenii	0			-	0.445888	0.341482	0	1	1	0	0.00952381	0.0049505	0	7.90923e-08	4.11123e-08	Control	Group	Control	1.97051e-05	2.81989e-05	202	1	0.485505	0.636178
Carnobacterium_divergens	0			-	0.445888	0.30277	1	0	1	0.0103093	0	0.0049505	2.08075e-07	0	9.99171e-08	CCA	Group	Control	6.50515e-06	4.52891e-05	202	1	0.886025	0.927409
Gardnerella_vaginalis	0.523766			-	0.445888	0.30277	1	0	1	0.0103093	0	0.0049505	3.34015e-06	0	1.60393e-06	CCA	Group	Control	-0.000227493	0.000184342	202	1	0.21973	0.490806
Scardovia_inopinata	0			-	0.445888	0.341482	0	1	1	0	0.00952381	0.0049505	0	5.0295e-08	2.61435e-08	Control	Group	Control	1.86789e-05	2.34752e-05	202	1	0.428751	0.596161
Bifidobacterium_moukalabense	0			-	0.445888	0.341482	0	1	1	0	0.00952381	0.0049505	0	2.03011e-07	1.05526e-07	Control	Group	Control	4.38915e-05	4.57189e-05	202	1	0.338208	0.526061
Escherichia_phage_HK639	0.845447			-	0.445888	0.30277	1	0	1	0.0103093	0	0.0049505	7.00563e-06	0	3.36409e-06	CCA	Group	Control	0.000131927	0.000233497	202	1	0.572919	0.704137
Lactobacillus_phage_A2	0			-	0.445888	0.30277	1	0	1	0.0103093	0	0.0049505	6.0407e-07	0	2.90073e-07	CCA	Group	Control	-1.21214e-05	7.67631e-05	202	1	0.874691	0.919914
Butyricicoccus_porcorum	0			-	0.445888	0.30277	1	0	1	0.0103093	0	0.0049505	3.84448e-07	0	1.84611e-07	CCA	Group	Control	-2.21899e-05	5.61462e-05	202	1	0.693931	0.801874
Methanobrevibacter_oralis	0			-	0.445888	0.341482	0	1	1	0	0.00952381	0.0049505	0	4.11424e-07	2.13859e-07	Control	Group	Control	6.24839e-05	6.50849e-05	202	1	0.338202	0.526061
Streptococcus_sp_oral_taxon_056	0			-	0.445888	0.30277	1	0	1	0.0103093	0	0.0049505	1.39686e-07	0	6.70769e-08	CCA	Group	Control	-5.82881e-06	3.69133e-05	202	1	0.874692	0.919914
Streptococcus_sp_SK643	0			-	0.445888	0.30277	1	0	1	0.0103093	0	0.0049505	3.47703e-07	0	1.66966e-07	CCA	Group	Control	-5.99788e-05	5.74814e-05	202	1	0.298007	0.526061
Hafnia_alvei	0.116165			-	0.445888	0.341482	0	1	1	0	0.00952381	0.0049505	0	1.30667e-06	6.79209e-07	Control	Group	Control	0.000127132	0.000118126	202	1	0.285308	0.526061
Edwardsiella_tarda	1.46047			-	0.445888	0.341482	0	1	1	0	0.00952381	0.0049505	0	2.88716e-05	1.50075e-05	Control	Group	Control	0.000524141	0.000545913	202	1	0.338156	0.526061
Tatumella_ptyseos	0			-	0.445888	0.30277	1	0	1	0.0103093	0	0.0049505	1.22336e-07	0	5.87456e-08	CCA	Group	Control	-7.20598e-06	3.44663e-05	202	1	0.834691	0.898107
Paracoccus_sp_CBA4604	0			-	0.445888	0.341482	0	1	1	0	0.00952381	0.0049505	0	3.70737e-07	1.9271e-07	Control	Group	Control	6.9628e-05	6.00604e-05	202	1	0.249962	0.516726
Bacteroides_heparinolyticus	0			-	0.445888	0.30277	1	0	1	0.0103093	0	0.0049505	2.13295e-07	0	1.02424e-07	CCA	Group	Control	-5.76065e-05	4.65815e-05	202	1	0.218765	0.490806
Firmicutes_bacterium_CAG_534	1.53112			-	0.445888	0.341482	0	1	1	0	0.00952381	0.0049505	0	3.3972e-05	1.76587e-05	Control	Group	Control	0.000569147	0.000592265	202	1	0.337729	0.526061
Firmicutes_bacterium_CAG_94	0.380069			-	0.445888	0.30277	1	0	1	0.0103093	0	0.0049505	2.39921e-06	0	1.1521e-06	CCA	Group	Control	-0.000157559	0.000150998	202	1	0.298007	0.526061
Acidaminococcus_fermentans	0			-	0.445888	0.341482	0	1	1	0	0.00952381	0.0049505	0	7.3446e-08	3.81773e-08	Control	Group	Control	2.64e-05	2.7499e-05	202	1	0.338202	0.526061
Prevotella_sp_CAG_1092	2.32877			-	0.445888	0.341482	0	1	1	0	0.00952381	0.0049505	0	0.000213192	0.000110818	Control	Group	Control	0.00142451	0.00148681	202	1	0.339176	0.526061
Prevotella_sp_CAG_1058	1.3807			-	0.445888	0.341482	0	1	1	0	0.00952381	0.0049505	0	2.40268e-05	1.24892e-05	Control	Group	Control	0.000478556	0.000497999	202	1	0.337747	0.526061
Alistipes_sp_An31A	0			-	0.445888	0.30277	1	0	1	0.0103093	0	0.0049505	4.88165e-07	0	2.34416e-07	CCA	Group	Control	-7.10687e-05	6.81094e-05	202	1	0.298006	0.526061
Lactobacillus_panis	0			-	0.445888	0.341482	0	1	1	0	0.00952381	0.0049505	0	3.74295e-07	1.94559e-07	Control	Group	Control	5.94662e-05	6.20652e-05	202	1	0.339165	0.526061
Lactobacillus_johnsonii	0			-	0.445888	0.341482	0	1	1	0	0.00952381	0.0049505	0	4.10437e-07	2.13346e-07	Control	Group	Control	6.25216e-05	6.50614e-05	202	1	0.337736	0.526061
Kosakonia_cowanii	0			-	0.445888	0.341482	0	1	1	0	0.00952381	0.0049505	0	2.39062e-07	1.24265e-07	Control	Group	Control	4.76297e-05	4.96124e-05	202	1	0.338202	0.526061
Klebsiella_virus_KP27	1.65958			-	0.445888	0.30277	1	0	1	0.0103093	0	0.0049505	4.56648e-05	0	2.19281e-05	CCA	Group	Control	-0.000687865	0.000659223	202	1	0.298007	0.526061
Klebsiella_virus_KP15	1.9396			-	0.445888	0.30277	1	0	1	0.0103093	0	0.0049505	8.70164e-05	0	4.17851e-05	CCA	Group	Control	-0.000950178	0.000910613	202	1	0.298007	0.526061
Cronobacter_phage_vB_CsaM_GAP161	1.00646			-	0.445888	0.30277	1	0	1	0.0103093	0	0.0049505	1.01498e-05	0	4.87391e-06	CCA	Group	Control	-0.000324109	0.000310614	202	1	0.298006	0.526061
Aeromonas_virus_phiO18P	0.676262			-	0.445888	0.341482	0	1	1	0	0.00952381	0.0049505	0	4.74529e-06	2.46661e-06	Control	Group	Control	0.000212221	0.000221055	202	1	0.338202	0.526061
Haemophilus_virus_HP1	0			-	0.445888	0.30277	1	0	1	0.0103093	0	0.0049505	6.83939e-07	0	3.28426e-07	CCA	Group	Control	-4.11461e-06	7.92797e-05	202	1	0.958661	0.96843
Bacillus_phage_SP_10	0			-	0.445888	0.30277	1	0	1	0.0103093	0	0.0049505	7.06493e-07	0	3.39257e-07	CCA	Group	Control	-1.7849e-05	8.63906e-05	202	1	0.836529	0.898107
Parvimonas_sp_oral_taxon_110	0			-	0.445888	0.30277	1	0	1	0.0103093	0	0.0049505	1.98683e-07	0	9.54072e-08	CCA	Group	Control	-7.57199e-06	4.40065e-05	202	1	0.863561	0.914428
Cronobacter_sakazakii	0			-	0.445888	0.30277	1	0	1	0.0103093	0	0.0049505	1.73951e-07	0	8.35307e-08	CCA	Group	Control	-1.80798e-05	4.08381e-05	202	1	0.658452	0.778262
Finegoldia_magna	0			-	0.445888	0.341482	0	1	1	0	0.00952381	0.0049505	0	2.77552e-07	1.44272e-07	Control	Group	Control	3.74969e-05	5.29301e-05	202	1	0.479513	0.636139
Bacillus_phage_PBC1	0.0492931			-	0.445888	0.30277	1	0	1	0.0103093	0	0.0049505	1.12019e-06	0	5.37915e-07	CCA	Group	Control	-0.000108141	0.000103138	202	1	0.295682	0.526061
Veillonella_sp_CAG_933	1.95015			-	0.445888	0.341482	0	1	1	0	0.00952381	0.0049505	0	8.91553e-05	4.63431e-05	Control	Group	Control	0.00105355	0.000977484	202	1	0.284586	0.526061
Butyribacterium_methylotrophicum	0.521515			-	0.445888	0.30277	1	0	1	0.0103093	0	0.0049505	3.32288e-06	0	1.59564e-06	CCA	Group	Control	-0.000226886	0.000183863	202	1	0.21976	0.490806
Haemophilus_pittmaniae	0			-	0.445888	0.30277	1	0	1	0.0103093	0	0.0049505	2.71672e-07	0	1.30456e-07	CCA	Group	Control	-1.11152e-05	5.35307e-05	202	1	0.835723	0.898107
Clostridium_neonatale	0.0868712			-	0.445888	0.30277	1	0	1	0.0103093	0	0.0049505	1.22144e-06	0	5.86532e-07	CCA	Group	Control	5.50776e-05	9.74887e-05	202	1	0.572945	0.704137
Avian_endogenous_retrovirus_EAV_HP	0			-	0.445888	0.30277	1	0	1	0.0103093	0	0.0049505	7.25388e-07	0	3.4833e-07	CCA	Group	Control	-8.66327e-05	8.30253e-05	202	1	0.298006	0.526061
Mouse_mammary_tumor_virus	0			-	0.445888	0.341482	0	1	1	0	0.00952381	0.0049505	0	1.66709e-07	8.66559e-08	Control	Group	Control	3.26065e-05	4.28884e-05	202	1	0.449184	0.611681
Porcine_type_C_oncovirus	0			-	0.445888	0.341482	0	1	1	0	0.00952381	0.0049505	0	3.19546e-07	1.66101e-07	Control	Group	Control	4.70775e-05	5.91729e-05	202	1	0.428804	0.596161
Murine_osteosarcoma_virus	0			-	0.445888	0.341482	0	1	1	0	0.00952381	0.0049505	0	4.02504e-07	2.09222e-07	Control	Group	Control	5.06597e-05	6.66429e-05	202	1	0.449242	0.611681
Abelson_murine_leukemia_virus	0			-	0.445888	0.30277	1	0	1	0.0103093	0	0.0049505	9.19611e-07	0	4.41595e-07	CCA	Group	Control	-9.7981e-05	9.3449e-05	202	1	0.295683	0.526061
Lactococcus_plantarum	0			-	0.445888	0.341482	0	1	1	0	0.00952381	0.0049505	0	1.15974e-07	6.02835e-08	Control	Group	Control	3.78765e-05	3.51915e-05	202	1	0.285281	0.526061
Clostridium_cocleatum	0			-	0.445888	0.30277	1	0	1	0.0103093	0	0.0049505	3.38826e-07	0	1.62704e-07	CCA	Group	Control	-2.08274e-05	5.27089e-05	202	1	0.693989	0.801874
Faecalicoccus_pleomorphus	0			-	0.445888	0.30277	1	0	1	0.0103093	0	0.0049505	1.51127e-07	0	7.25709e-08	CCA	Group	Control	-3.58631e-05	3.98761e-05	202	1	0.370274	0.559611
Staphylococcus_epidermidis	0			-	0.445888	0.30277	1	0	1	0.0103093	0	0.0049505	1.79456e-07	0	8.61742e-08	CCA	Group	Control	-4.32825e-05	4.12806e-05	202	1	0.295683	0.526061
Atopobium_vaginae	0			-	0.445888	0.30277	1	0	1	0.0103093	0	0.0049505	5.03528e-08	0	2.41793e-08	CCA	Group	Control	-2.79227e-05	2.26313e-05	202	1	0.219832	0.490806
Porphyromonas_somerae	0			-	0.445888	0.30277	1	0	1	0.0103093	0	0.0049505	3.89473e-07	0	1.87024e-07	CCA	Group	Control	5.6895e-05	5.63165e-05	202	1	0.314896	0.526061
Porphyromonas_sp_HMSC065F10	0			-	0.445888	0.30277	1	0	1	0.0103093	0	0.0049505	1.32459e-07	0	6.36064e-08	CCA	Group	Control	-8.90286e-07	3.23758e-05	202	1	0.97809	0.98204
Eubacterium_sp_68_3_10	0			-	0.445888	0.30277	1	0	1	0.0103093	0	0.0049505	7.80146e-07	0	3.74625e-07	CCA	Group	Control	-0.000109931	8.90853e-05	202	1	0.21976	0.490806
Enterococcus_phage_EF62phi	0.370298			-	0.445888	0.341482	0	1	1	0	0.00952381	0.0049505	0	2.34584e-06	1.21937e-06	Control	Group	Control	0.00017044	0.00015829	202	1	0.285071	0.526061
Clostridium_phage_phi24R	0			-	0.445888	0.341482	0	1	1	0	0.00952381	0.0049505	0	9.172e-07	4.76763e-07	Control	Group	Control	9.33756e-05	9.7254e-05	202	1	0.338155	0.526061
Xanthomonas_citri_phage_CP2	0			-	0.445888	0.341482	0	1	1	0	0.00952381	0.0049505	0	9.60363e-07	4.99199e-07	Control	Group	Control	0.000108991	0.00010127	202	1	0.285304	0.526061
Pantoea_virus_Limelight	0.978295			-	0.445888	0.341482	0	1	1	0	0.00952381	0.0049505	0	9.5125e-06	4.94462e-06	Control	Group	Control	0.000245838	0.000324136	202	1	0.450221	0.611681
Lactobacillus_phage_Lrm1	0			-	0.445888	0.341482	0	1	1	0	0.00952381	0.0049505	0	6.60282e-07	3.43216e-07	Control	Group	Control	6.77429e-05	8.50463e-05	202	1	0.428269	0.596161
Lactobacillus_phage_Lv_1	0			-	0.445888	0.341482	0	1	1	0	0.00952381	0.0049505	0	5.43905e-07	2.82723e-07	Control	Group	Control	5.87713e-05	7.74952e-05	202	1	0.450254	0.611681
Lactobacillus_prophage_Lj928	0.394466			-	0.445888	0.341482	0	1	1	0	0.00952381	0.0049505	0	2.48008e-06	1.28915e-06	Control	Group	Control	0.000153074	0.000159767	202	1	0.339174	0.526061
Pseudomonas_parafulva	0			-	0.445888	0.30277	1	0	1	0.0103093	0	0.0049505	1.55151e-07	0	7.45032e-08	CCA	Group	Control	-8.36551e-06	4.04842e-05	202	1	0.836507	0.898107
Pseudomonas_lundensis	0.294442			-	0.445888	0.341482	0	1	1	0	0.00952381	0.0049505	0	1.96989e-06	1.02396e-06	Control	Group	Control	0.000154791	0.000144803	202	1	0.28856	0.526061
Pseudomonas_helleri	2.03849			-	0.445888	0.341482	0	1	1	0	0.00952381	0.0049505	0	0.000109267	5.6797e-05	Control	Group	Control	0.00115502	0.00108048	202	1	0.28856	0.526061
Pseudomonas_fragi	1.15281			-	0.445888	0.341482	0	1	1	0	0.00952381	0.0049505	0	1.4217e-05	7.39005e-06	Control	Group	Control	0.000415933	0.000389093	202	1	0.28856	0.526061
Acinetobacter_johnsonii	0			-	0.445888	0.30277	1	0	1	0.0103093	0	0.0049505	9.01118e-07	0	4.32715e-07	CCA	Group	Control	-1.95763e-05	9.35432e-05	202	1	0.834533	0.898107
Neisseria_sp_oral_taxon_014	0			-	0.445888	0.30277	1	0	1	0.0103093	0	0.0049505	1.75589e-07	0	8.43174e-08	CCA	Group	Control	3.82027e-05	3.78131e-05	202	1	0.314881	0.526061
Franconibacter_helveticus	0			-	0.445888	0.341482	0	1	1	0	0.00952381	0.0049505	0	2.0564e-07	1.06892e-07	Control	Group	Control	3.17771e-05	4.54698e-05	202	1	0.48546	0.636178
Escherichia_fergusonii	0.430542			-	0.445888	0.341482	0	1	1	0	0.00952381	0.0049505	0	2.6949e-06	1.40081e-06	Control	Group	Control	0.000182578	0.000169646	202	1	0.285312	0.526061
Bacteroides_sp_CAG_443	0			-	0.445888	0.30277	1	0	1	0.0103093	0	0.0049505	8.88773e-07	0	4.26787e-07	CCA	Group	Control	-2.01249e-05	9.68261e-05	202	1	0.835565	0.898107
Bacteroides_sp_43_108	0.919662			-	0.445888	0.341482	0	1	1	0	0.00952381	0.0049505	0	8.31118e-06	4.32017e-06	Control	Group	Control	0.000281384	0.000292814	202	1	0.33773	0.526061
Centipeda_periodontii	0			-	0.445888	0.30277	1	0	1	0.0103093	0	0.0049505	1.88263e-08	0	9.04034e-09	CCA	Group	Control	-1.39564e-05	1.33753e-05	202	1	0.298006	0.526061
Neisseria_macacae	0			-	0.445888	0.30277	1	0	1	0.0103093	0	0.0049505	1.16254e-07	0	5.58248e-08	CCA	Group	Control	-3.47078e-05	3.32629e-05	202	1	0.298004	0.526061
Enterobacteria_phage_IME10	0.025986			-	0.445888	0.30277	1	0	1	0.0103093	0	0.0049505	1.06166e-06	0	5.09808e-07	CCA	Group	Control	-0.000128246	0.000103924	202	1	0.219747	0.490806
Citrobacter_farmeri	0			-	0.445888	0.341482	0	1	1	0	0.00952381	0.0049505	0	7.0468e-08	3.66294e-08	Control	Group	Control	2.58814e-05	2.69566e-05	202	1	0.338168	0.526061
Bacillus_hisashii	0			-	0.445888	0.341482	0	1	1	0	0.00952381	0.0049505	0	9.80705e-07	5.09772e-07	Control	Group	Control	9.62552e-05	0.000100465	202	1	0.339176	0.526061
Bacillus_glycinifermentans	0.0254251			-	0.445888	0.341482	0	1	1	0	0.00952381	0.0049505	0	1.06029e-06	5.51142e-07	Control	Group	Control	0.000100085	0.000104461	202	1	0.339177	0.526061
Gemella_bergeri	0			-	0.445888	0.341482	0	1	1	0	0.00952381	0.0049505	0	2.03054e-07	1.05548e-07	Control	Group	Control	5.01133e-05	4.65649e-05	202	1	0.285322	0.526061
Bacillus_murimartini	0			-	0.445888	0.341482	0	1	1	0	0.00952381	0.0049505	0	1.93967e-08	1.00824e-08	Control	Group	Control	1.3579e-05	1.41427e-05	202	1	0.338145	0.526061
Neisseria_perflava	0			-	0.445888	0.30277	1	0	1	0.0103093	0	0.0049505	7.75142e-07	0	3.72222e-07	CCA	Group	Control	-1.81433e-05	8.67576e-05	202	1	0.83465	0.898107
Actinomyces_sp_oral_taxon_170	0			-	0.445888	0.341482	0	1	1	0	0.00952381	0.0049505	0	2.2598e-07	1.17465e-07	Control	Group	Control	3.33029e-05	4.76651e-05	202	1	0.485569	0.636178
Actinomyces_urogenitalis	0			-	0.445888	0.30277	1	0	1	0.0103093	0	0.0049505	5.14927e-07	0	2.47267e-07	CCA	Group	Control	-1.54393e-06	6.39733e-05	202	1	0.98077	0.98204
Actinomyces_viscosus	0			-	0.445888	0.341482	0	1	1	0	0.00952381	0.0049505	0	2.11208e-07	1.09787e-07	Control	Group	Control	5.11016e-05	4.74896e-05	202	1	0.285389	0.526061
Bacteroides_stercorirosoris	0			-	0.445888	0.341482	0	1	1	0	0.00952381	0.0049505	0	1.51341e-07	7.86674e-08	Control	Group	Control	2.72593e-05	3.90073e-05	202	1	0.485482	0.636178
Shewanella_xiamenensis	0			-	0.445888	0.30277	1	0	1	0.0103093	0	0.0049505	2.49297e-07	0	1.19712e-07	CCA	Group	Control	-5.0696e-05	4.87165e-05	202	1	0.299301	0.526061
Terrisporobacter_othiniensis	1.35401			-	0.445888	0.341482	0	1	1	0	0.00952381	0.0049505	0	2.2595e-05	1.17449e-05	Control	Group	Control	0.000462196	0.000482408	202	1	0.339176	0.526061
Erwinia_virus_EaH2	0.840099			-	0.445888	0.341482	0	1	1	0	0.00952381	0.0049505	0	6.91989e-06	3.59697e-06	Control	Group	Control	0.000256284	0.000266953	202	1	0.338202	0.526061
Salmonella_virus_FelixO1	3.52844			-	0.445888	0.341482	0	1	1	0	0.00952381	0.0049505	0	0.00337626	0.00175498	Control	Group	Control	0.0060683	0.0063203	202	1	0.338151	0.526061
Escherichia_virus_wV8	3.44818			-	0.445888	0.341482	0	1	1	0	0.00952381	0.0049505	0	0.00280661	0.00145888	Control	Group	Control	0.00545989	0.00568671	202	1	0.338158	0.526061
Ruminococcus_obeum_CAG_39	0			-	0.445888	0.30277	1	0	1	0.0103093	0	0.0049505	5.83939e-08	0	2.80406e-08	CCA	Group	Control	-1.22974e-05	2.47075e-05	202	1	0.619372	0.745755
Shigella_virus_AG3	0.83816			-	0.445888	0.341482	0	1	1	0	0.00952381	0.0049505	0	6.88906e-06	3.58095e-06	Control	Group	Control	0.000218647	0.000274774	202	1	0.428725	0.596161
Salmonella_virus_SH19	0.185538			-	0.445888	0.341482	0	1	1	0	0.00952381	0.0049505	0	1.53299e-06	7.96849e-07	Control	Group	Control	0.000103121	0.000129608	202	1	0.428777	0.596161
Dickeya_virus_Limestone	0.411874			-	0.445888	0.341482	0	1	1	0	0.00952381	0.0049505	0	2.58151e-06	1.34187e-06	Control	Group	Control	0.000133832	0.00016819	202	1	0.428732	0.596161
Klebsiella_virus_0507KN21	0.254231			-	0.445888	0.30277	1	0	1	0.0103093	0	0.0049505	1.79569e-06	0	8.62285e-07	CCA	Group	Control	-5.33535e-05	0.000137196	202	1	0.697864	0.803948
Salmonella_virus_ViI	0.539746			-	0.445888	0.341482	0	1	1	0	0.00952381	0.0049505	0	3.46534e-06	1.80129e-06	Control	Group	Control	0.000155051	0.000194872	202	1	0.428769	0.596161
Leptotrichia_sp_oral_taxon_212	0			-	0.445888	0.30277	1	0	1	0.0103093	0	0.0049505	1.90826e-08	0	9.16342e-09	CCA	Group	Control	-2.23348e-05	1.42004e-05	202	1	0.11757	0.36553
Clostridium_sp_7_2_43FAA	0			-	0.445888	0.341482	0	1	1	0	0.00952381	0.0049505	0	2.11603e-07	1.09991e-07	Control	Group	Control	4.48918e-05	4.67153e-05	202	1	0.337729	0.526061
Enterovirus_B	0			-	0.445888	0.341482	0	1	1	0	0.00952381	0.0049505	0	3.41403e-07	1.77462e-07	Control	Group	Control	4.66619e-05	6.13754e-05	202	1	0.44918	0.611681
Cactus_virus_X	0			-	0.445888	0.341482	0	1	1	0	0.00952381	0.0049505	0	5.6989e-07	2.9623e-07	Control	Group	Control	5.37304e-05	7.58453e-05	202	1	0.479514	0.636139
Oscillibacter_sp_PC13	0			-	0.445888	0.341482	0	1	1	0	0.00952381	0.0049505	0	1.83218e-07	9.5237e-08	Control	Group	Control	4.1697e-05	4.34328e-05	202	1	0.338203	0.526061
Helicobacter_pylori	0			-	0.445888	0.30277	1	0	1	0.0103093	0	0.0049505	3.71602e-08	0	1.78442e-08	CCA	Group	Control	1.75763e-05	1.73953e-05	202	1	0.314833	0.526061
Oribacterium_sp_oral_taxon_078	0			-	0.445888	0.30277	1	0	1	0.0103093	0	0.0049505	1.37223e-08	0	6.58941e-09	CCA	Group	Control	-1.458e-05	1.18149e-05	202	1	0.219745	0.490806
Robinsoniella_sp_RHS	0			-	0.445888	0.30277	1	0	1	0.0103093	0	0.0049505	8.35103e-07	0	4.01015e-07	CCA	Group	Control	-3.28063e-05	8.27663e-05	202	1	0.693068	0.801874
Lactobacillus_rhamnosus	1.05416			-	0.445888	0.341482	0	1	1	0	0.00952381	0.0049505	0	1.13282e-05	5.88845e-06	Control	Group	Control	0.000327935	0.000341586	202	1	0.338202	0.526061
Lachnoanaerobaculum_saburreum	0			-	0.445888	0.30277	1	0	1	0.0103093	0	0.0049505	1.80436e-07	0	8.66451e-08	CCA	Group	Control	-8.75278e-06	4.18576e-05	202	1	0.834664	0.898107
Kocuria_kristinae	0			-	0.445888	0.341482	0	1	1	0	0.00952381	0.0049505	0	2.43714e-07	1.26683e-07	Control	Group	Control	4.11156e-05	5.16765e-05	202	1	0.428779	0.596161
Escherichia_virus_K30	0.888358			-	0.445888	0.30277	1	0	1	0.0103093	0	0.0049505	7.73317e-06	0	3.71345e-06	CCA	Group	Control	-5.90759e-05	0.000285852	202	1	0.836483	0.898107
Actinomyces_radicidentis	0			-	0.445888	0.341482	0	1	1	0	0.00952381	0.0049505	0	9.21998e-07	4.79256e-07	Control	Group	Control	9.37082e-05	9.75144e-05	202	1	0.337729	0.526061
Bacteroides_sp_CAG_462	2.24811			-	0.445888	0.30277	1	0	1	0.0103093	0	0.0049505	0.000177055	0	8.50215e-05	CCA	Group	Control	0.000867912	0.00121915	202	1	0.477873	0.636139
Lactococcus_phage_1706	0			-	0.445888	0.341482	0	1	1	0	0.00952381	0.0049505	0	4.48666e-07	2.33217e-07	Control	Group	Control	4.69323e-05	6.71631e-05	202	1	0.48551	0.636178
Lysobacter_sp_A03	0			-	0.445888	0.341482	0	1	1	0	0.00952381	0.0049505	0	6.87447e-07	3.57336e-07	Control	Group	Control	9.48028e-05	8.17881e-05	202	1	0.250028	0.516726
Lactococcus_phage_bIL310	0.185255			-	0.445888	0.341482	0	1	1	0	0.00952381	0.0049505	0	1.53199e-06	7.96329e-07	Control	Group	Control	0.000103086	0.000129566	202	1	0.428783	0.596161
Cronobacter_virus_GAP31	2.55899			-	0.445888	0.30277	1	0	1	0.0103093	0	0.0049505	0.000362233	0	0.000173944	CCA	Group	Control	-0.000538347	0.00190014	202	1	0.77738	0.872155
Escherichia_virus_phiV10	0.060302			-	0.445888	0.341482	0	1	1	0	0.00952381	0.0049505	0	1.14895e-06	5.97228e-07	Control	Group	Control	7.62948e-05	0.000107693	202	1	0.479499	0.636139
Kingella_denitrificans	0			-	0.445888	0.30277	1	0	1	0.0103093	0	0.0049505	1.2294e-07	0	5.90354e-08	CCA	Group	Control	-7.44775e-06	3.60375e-05	202	1	0.836483	0.898107
Klebsiella_variicola_CAG_634	0			-	0.445888	0.30277	1	0	1	0.0103093	0	0.0049505	3.21631e-07	0	1.54446e-07	CCA	Group	Control	-2.45854e-05	5.5531e-05	202	1	0.658442	0.778262
Cronobacter_phage_ENT39118	0			-	0.445888	0.30277	1	0	1	0.0103093	0	0.0049505	5.50182e-07	0	2.64196e-07	CCA	Group	Control	-9.25168e-05	7.48126e-05	202	1	0.218778	0.490806
Bacteroides_sp_OM08_11	1.20935			-	0.445888	0.341482	0	1	1	0	0.00952381	0.0049505	0	1.61937e-05	8.41752e-06	Control	Group	Control	0.000229341	0.000414638	202	1	0.582314	0.712405
Shigella_virus_Shfl1	2.08151			-	0.445888	0.341482	0	1	1	0	0.00952381	0.0049505	0	0.000120646	6.27122e-05	Control	Group	Control	0.00107318	0.00111776	202	1	0.338155	0.526061
Escherichia_virus_ADB2	1.68578			-	0.445888	0.341482	0	1	1	0	0.00952381	0.0049505	0	4.85039e-05	2.52124e-05	Control	Group	Control	0.000679602	0.000707825	202	1	0.338152	0.526061
Streptococcus_pneumoniae	0			-	0.445888	0.341482	0	1	1	0	0.00952381	0.0049505	0	2.75808e-07	1.43366e-07	Control	Group	Control	5.84144e-05	5.42708e-05	202	1	0.285256	0.526061
Streptococcus_parauberis	0			-	0.445888	0.341482	0	1	1	0	0.00952381	0.0049505	0	2.73714e-07	1.42277e-07	Control	Group	Control	4.17832e-05	5.49548e-05	202	1	0.449153	0.611681
Plesiomonas_shigelloides	0.779337			-	0.445888	0.341482	0	1	1	0	0.00952381	0.0049505	0	6.01641e-06	3.12734e-06	Control	Group	Control	0.000239174	0.000249105	202	1	0.33815	0.526061
Atlantibacter_hermannii	0			-	0.445888	0.341482	0	1	1	0	0.00952381	0.0049505	0	5.04555e-07	2.62268e-07	Control	Group	Control	4.97718e-05	7.12235e-05	202	1	0.485491	0.636178
Streptococcus_salivarius_CAG_79	0			-	0.445888	0.30277	1	0	1	0.0103093	0	0.0049505	1.59129e-07	0	7.64133e-08	CCA	Group	Control	-9.12981e-06	4.09632e-05	202	1	0.823861	0.898107
Pedobacter_himalayensis	0			-	0.445888	0.341482	0	1	1	0	0.00952381	0.0049505	0	3.0836e-07	1.60286e-07	Control	Group	Control	5.4142e-05	5.63898e-05	202	1	0.33815	0.526061
Candidatus_Gastranaerophilales_bacterium	0.501886			-	0.445888	0.341482	0	1	1	0	0.00952381	0.0049505	0	3.17604e-06	1.65091e-06	Control	Group	Control	0.000173928	0.000180994	202	1	0.337739	0.526061
Capnocytophaga_sputigena	0			-	0.445888	0.30277	1	0	1	0.0103093	0	0.0049505	1.75022e-07	0	8.4045e-08	CCA	Group	Control	4.31777e-05	3.73823e-05	202	1	0.250676	0.516726
Ornithinimicrobium_sp_AMA3305	0			-	0.445888	0.341482	0	1	1	0	0.00952381	0.0049505	0	7.14781e-07	3.71545e-07	Control	Group	Control	8.25082e-05	8.58596e-05	202	1	0.337729	0.526061
Mycolicibacterium_brumae	0			-	0.445888	0.341482	0	1	1	0	0.00952381	0.0049505	0	2.78635e-08	1.44835e-08	Control	Group	Control	1.85638e-05	1.72492e-05	202	1	0.28532	0.526061
Lawsonella_clevelandensis	0.251141			-	0.445888	0.341482	0	1	1	0	0.00952381	0.0049505	0	1.78296e-06	9.26784e-07	Control	Group	Control	0.000166658	0.000129053	202	1	0.198078	0.48776
Cetobacterium_somerae	0.613466			-	0.445888	0.30277	1	0	1	0.0103093	0	0.0049505	4.10645e-06	0	1.97191e-06	CCA	Group	Control	0.000100989	0.000178762	202	1	0.572965	0.704137
Actinomyces_cardiffensis	0			-	0.445888	0.341482	0	1	1	0	0.00952381	0.0049505	0	3.14356e-07	1.63403e-07	Control	Group	Control	4.47723e-05	5.88954e-05	202	1	0.449223	0.611681
Aggregatibacter_aphrophilus	0			-	0.445888	0.30277	1	0	1	0.0103093	0	0.0049505	2.36127e-07	0	1.13388e-07	CCA	Group	Control	4.43018e-05	4.38498e-05	202	1	0.31488	0.526061
Fusobacterium_equinum	0			-	0.445888	0.30277	1	0	1	0.0103093	0	0.0049505	4.26342e-07	0	2.04729e-07	CCA	Group	Control	-6.01845e-05	6.6973e-05	202	1	0.370661	0.559611
Leuconostoc_virus_P793	0.898987			-	0.445888	0.341482	0	1	1	0	0.00952381	0.0049505	0	7.92478e-06	4.11932e-06	Control	Group	Control	0.000310496	0.000290465	202	1	0.288569	0.526061
Streptococcus_sp_HMSC034E03	0			-	0.445888	0.30277	1	0	1	0.0103093	0	0.0049505	3.33691e-07	0	1.60238e-07	CCA	Group	Control	-1.19063e-05	5.69229e-05	202	1	0.834619	0.898107
Escherichia_virus_If1	0.728351			-	0.445888	0.30277	1	0	1	0.0103093	0	0.0049505	5.34997e-06	0	2.56905e-06	CCA	Group	Control	-4.76814e-05	0.000227943	202	1	0.834607	0.898107
Alphapapillomavirus_10	0			-	0.445888	0.341482	0	1	1	0	0.00952381	0.0049505	0	9.15305e-07	4.75777e-07	Control	Group	Control	0.000106415	9.88667e-05	202	1	0.285257	0.526061
Marvinbryantia_formatexigens	0.400635			-	0.445888	0.341482	0	1	1	0	0.00952381	0.0049505	0	2.51556e-06	1.30759e-06	Control	Group	Control	0.00011289	0.000159355	202	1	0.479516	0.636139
Pluralibacter_gergoviae	0			-	0.445888	0.30277	1	0	1	0.0103093	0	0.0049505	9.20658e-08	0	4.42098e-08	CCA	Group	Control	-3.78468e-05	3.06034e-05	202	1	0.218764	0.490806
Lachnospiraceae_bacterium_A4	0			-	0.445888	0.341482	0	1	1	0	0.00952381	0.0049505	0	6.2793e-08	3.26399e-08	Control	Group	Control	2.78695e-05	2.58947e-05	202	1	0.285295	0.526061
Dorea_sp_D27	0			-	0.445888	0.341482	0	1	1	0	0.00952381	0.0049505	0	9.60584e-08	4.99313e-08	Control	Group	Control	3.86784e-05	2.99544e-05	202	1	0.198133	0.48776
Jeotgalibacillus_marinus	0			-	0.445888	0.341482	0	1	1	0	0.00952381	0.0049505	0	3.60745e-08	1.87516e-08	Control	Group	Control	1.84607e-05	1.9268e-05	202	1	0.339175	0.526061
Parabacteroides_sp_CAG_409	0.157872			-	0.445888	0.30277	1	0	1	0.0103093	0	0.0049505	1.43838e-06	0	6.90706e-07	CCA	Group	Control	-0.000149277	0.000120966	202	1	0.219743	0.490806
Capnocytophaga_leadbetteri	0			-	0.445888	0.30277	1	0	1	0.0103093	0	0.0049505	5.0691e-07	0	2.43417e-07	CCA	Group	Control	6.49095e-05	6.42483e-05	202	1	0.314887	0.526061
Prevotella_sp_CAG_873	3.31475			-	0.445888	0.341482	0	1	1	0	0.00952381	0.0049505	0	0.00206421	0.00107298	Control	Group	Control	0.00461201	0.00479936	202	1	0.337735	0.526061
Prevotella_sp_CAG_485	1.46275			-	0.445888	0.341482	0	1	1	0	0.00952381	0.0049505	0	2.90238e-05	1.50866e-05	Control	Group	Control	0.000523897	0.000546807	202	1	0.339176	0.526061
Clostridium_hiranonis	0.56686			-	0.445888	0.341482	0	1	1	0	0.00952381	0.0049505	0	3.68859e-06	1.91734e-06	Control	Group	Control	0.000159976	0.00020105	202	1	0.428742	0.596161
Salmonella_phage_SPN3UB	0.482312			-	0.445888	0.341482	0	1	1	0	0.00952381	0.0049505	0	3.03607e-06	1.57816e-06	Control	Group	Control	0.000192162	0.00017977	202	1	0.288582	0.526061
Lactococcus_phage_bIL312	0.359218			-	0.445888	0.341482	0	1	1	0	0.00952381	0.0049505	0	2.28674e-06	1.18865e-06	Control	Group	Control	0.000146986	0.000153413	202	1	0.339175	0.526061
Bacillus_virus_NIT1	0			-	0.445888	0.341482	0	1	1	0	0.00952381	0.0049505	0	9.76986e-07	5.07839e-07	Control	Group	Control	9.60727e-05	0.000100274	202	1	0.339175	0.526061
Enterobacteria_phage_mEp460	0			-	0.445888	0.341482	0	1	1	0	0.00952381	0.0049505	0	7.32762e-07	3.80891e-07	Control	Group	Control	8.33887e-05	8.686e-05	202	1	0.338202	0.526061
Peptostreptococcus_sp_MV1	0			-	0.445888	0.30277	1	0	1	0.0103093	0	0.0049505	2.08921e-07	0	1.00323e-07	CCA	Group	Control	-5.68591e-05	4.6096e-05	202	1	0.219952	0.490806
Paraclostridium_bifermentans	0			-	0.445888	0.341482	0	1	1	0	0.00952381	0.0049505	0	6.27207e-07	3.26023e-07	Control	Group	Control	5.63665e-05	7.9568e-05	202	1	0.479523	0.636139
Paeniclostridium_sordellii	0.10622			-	0.445888	0.30277	1	0	1	0.0103093	0	0.0049505	1.27709e-06	0	6.13254e-07	CCA	Group	Control	-0.000140655	0.000113981	202	1	0.219753	0.490806
Selenomonas_sp_oral_taxon_126	0			-	0.445888	0.30277	1	0	1	0.0103093	0	0.0049505	5.05741e-08	0	2.42856e-08	CCA	Group	Control	-2.79908e-05	2.2682e-05	202	1	0.21974	0.490806
Selenomonas_sp_FOBRC6	0			-	0.445888	0.30277	1	0	1	0.0103093	0	0.0049505	3.78117e-07	0	1.81571e-07	CCA	Group	Control	-7.65351e-05	6.202e-05	202	1	0.219745	0.490806
Eubacterium_callanderi	0.203008			-	0.967659	0.966384	1	1	2	0.0103093	0.00952381	0.00990099	2.01192e-07	1.59591e-06	9.26168e-07	Control	Group	Control	5.62456e-05	0.000140282	202	2	0.689227	0.800833
Cyprinid_herpesvirus_3	0			-	0.967659	0.955189	1	1	2	0.0103093	0.00952381	0.00990099	4.64869e-07	2.809e-07	3.69242e-07	CCA	Group	Control	8.9067e-05	8.24017e-05	202	2	0.281078	0.526061
Escherichia_virus_TLS	1.76912			-	0.369057	0.175219	0	2	2	0	0.0190476	0.00990099	0	5.87649e-05	3.05461e-05	Control	Group	Control	0.000645323	0.00081542	202	2	0.430098	0.596886
Leuconostoc_mesenteroides	0			-	0.369057	0.175219	0	2	2	0	0.0190476	0.00990099	0	9.44715e-07	4.91065e-07	Control	Group	Control	0.000123193	9.8335e-05	202	2	0.215436	0.490806
Leuconostoc_pseudomesenteroides	0			-	0.369057	0.175219	0	2	2	0	0.0190476	0.00990099	0	8.11573e-07	4.21857e-07	Control	Group	Control	0.000112533	9.12125e-05	202	2	0.222382	0.491146
Enterococcus_asini	0.921199			-	0.369057	0.175219	0	2	2	0	0.0190476	0.00990099	0	8.34064e-06	4.33548e-06	Control	Group	Control	0.000250934	0.000283514	202	2	0.377183	0.560032
Escherichia_virus_N15	0.871304			-	0.339027	0.142102	2	0	2	0.0206186	0	0.00990099	7.4354e-06	0	3.57046e-06	CCA	Group	Control	-0.000212376	0.000280149	202	2	0.449393	0.611681
Odoribacter_laneus	0			-	0.369057	0.175219	0	2	2	0	0.0190476	0.00990099	0	8.76146e-07	4.55422e-07	Control	Group	Control	0.000107503	9.77165e-05	202	2	0.273956	0.526061
Enterobacteria_phage_P4	0.083158			-	0.369057	0.175219	0	2	2	0	0.0190476	0.00990099	0	1.21104e-06	6.295e-07	Control	Group	Control	0.000136036	0.000114745	202	2	0.238384	0.510171
Lactobacillus_phage_JCL1032	0.528007			-	0.339027	0.142102	2	0	2	0.0206186	0	0.00990099	3.37293e-06	0	1.61967e-06	CCA	Group	Control	-0.00031585	0.000187922	202	2	0.100341	0.323182
Lactobacillus_phage_J1	0.63622			-	0.967659	0.966384	1	1	2	0.0103093	0.00952381	0.00990099	1.32823e-06	4.32733e-06	2.88717e-06	Control	Group	Control	0.000124066	0.00024528	202	2	0.618134	0.745755
Cronobacter_malonaticus	0.786831			-	0.339027	0.142102	2	0	2	0.0206186	0	0.00990099	6.12112e-06	0	2.93935e-06	CCA	Group	Control	-0.000143059	0.0002439	202	2	0.558182	0.697875
Firmicutes_bacterium_CAG_646	1.73297			-	0.967659	0.955189	1	1	2	0.0103093	0.00952381	0.00990099	5.40715e-05	6.2221e-07	2.62884e-05	CCA	Group	Control	-0.000183132	0.000671221	202	2	0.785833	0.877817
Enterobacterial_phage_mEp390	1.23904			-	0.339027	0.142102	2	0	2	0.0206186	0	0.00990099	1.73395e-05	0	8.32641e-06	CCA	Group	Control	-0.000680267	0.000416348	202	2	0.112945	0.353469
Raoultella_planticola	0			-	0.369057	0.175219	0	2	2	0	0.0190476	0.00990099	0	5.72802e-07	2.97743e-07	Control	Group	Control	9.96897e-05	7.62672e-05	202	2	0.192683	0.48352
Prevotella_sp_CAG_1031	1.98486			-	0.369057	0.175219	0	2	2	0	0.0190476	0.00990099	0	9.6573e-05	5.01988e-05	Control	Group	Control	0.00101097	0.00101003	202	2	0.320772	0.526061
Prevotella_sp_S7_1_8	1.11026			-	0.339027	0.142102	2	0	2	0.0206186	0	0.00990099	1.28902e-05	0	6.18984e-06	CCA	Group	Control	-0.000542479	0.000353191	202	2	0.130404	0.387702
Lactobacillus_iners	0.59446			-	0.369057	0.175219	0	2	2	0	0.0190476	0.00990099	0	3.93061e-06	2.04314e-06	Control	Group	Control	0.000158103	0.000211071	202	2	0.454911	0.615843
Aeromonas_phage_vB_AsaM_56	0.407607			-	0.967659	0.955189	1	1	2	0.0103093	0.00952381	0.00990099	2.55628e-06	9.62912e-07	1.72804e-06	CCA	Group	Control	-0.000128043	0.000191771	202	2	0.505825	0.657147
Clostridium_baratii	0.14005			-	0.967659	0.966384	1	1	2	0.0103093	0.00952381	0.00990099	4.0202e-07	1.38054e-06	9.10659e-07	Control	Group	Control	8.52022e-05	0.000138001	202	2	0.538036	0.688579
Stomatobaculum_longum	0			-	0.339027	0.142102	2	0	2	0.0206186	0	0.00990099	7.19309e-07	0	3.45411e-07	CCA	Group	Control	-0.000127879	8.36682e-05	202	2	0.133129	0.388336
Lactococcus_piscium	0.687724			-	0.369057	0.175219	0	2	2	0	0.0190476	0.00990099	0	4.87219e-06	2.53257e-06	Control	Group	Control	0.00035137	0.000232054	202	2	0.132625	0.388336
Veillonella_denticariosi	1.19438			-	0.339027	0.142102	2	0	2	0.0206186	0	0.00990099	1.5645e-05	0	7.51271e-06	CCA	Group	Control	-0.000428778	0.000385224	202	2	0.267025	0.526061
Prevotella_amnii	0			-	0.339027	0.142102	2	0	2	0.0206186	0	0.00990099	7.26449e-07	0	3.48839e-07	CCA	Group	Control	-0.000122965	8.45624e-05	202	2	0.15669	0.428801
Stx2_converting_phage_1717	0.92209			-	0.369057	0.175219	0	2	2	0	0.0190476	0.00990099	0	8.35775e-06	4.34438e-06	Control	Group	Control	0.000358819	0.000301524	202	2	0.236604	0.509457
Streptococcus_phage_phiNJ2	0.20874			-	0.967659	0.955189	1	1	2	0.0103093	0.00952381	0.00990099	1.61711e-06	5.79274e-07	1.07764e-06	CCA	Group	Control	-5.56154e-05	0.000145608	202	2	0.702904	0.807347
Mitsuokella_jalaludinii	1.15837			-	0.369057	0.175219	0	2	2	0	0.0190476	0.00990099	0	1.44003e-05	7.48528e-06	Control	Group	Control	0.000665474	0.00040001	202	2	0.0985383	0.318703
Bacillus_intestinalis	0			-	0.369057	0.175219	0	2	2	0	0.0190476	0.00990099	0	3.86775e-07	2.01046e-07	Control	Group	Control	7.64332e-05	6.5332e-05	202	2	0.244305	0.516143
Anaerofilum_sp_An201	0.119281			-	0.967659	0.966384	1	1	2	0.0103093	0.00952381	0.00990099	2.1563e-08	1.31608e-06	6.94454e-07	Control	Group	Control	9.78132e-05	0.000117486	202	2	0.408704	0.587228
Aeromonas_media	0			-	0.339027	0.142102	2	0	2	0.0206186	0	0.00990099	2.44711e-07	0	1.1751e-07	CCA	Group	Control	-6.91068e-06	4.83775e-05	202	2	0.886617	0.927409
Acinetobacter_virus_AP22	0.555158			-	0.967659	0.966384	1	1	2	0.0103093	0.00952381	0.00990099	3.59052e-06	3.5322e-06	3.5602e-06	CCA	Group	Control	-1.89173e-05	0.000265537	202	2	0.943277	0.963214
Clostridium_virus_phiCD119	0.433429			-	0.967659	0.966384	1	1	2	0.0103093	0.00952381	0.00990099	2.10087e-06	2.71287e-06	2.41899e-06	Control	Group	Control	1.16019e-05	0.000218458	202	2	0.957699	0.96843
Clostridioides_difficile	1.03732			-	0.339027	0.142102	2	0	2	0.0206186	0	0.00990099	1.08974e-05	0	5.23293e-06	CCA	Group	Control	-0.000455032	0.000320411	202	2	0.157129	0.428801
Fusobacterium_gonidiaformans	0.32956			-	0.339027	0.142102	2	0	2	0.0206186	0	0.00990099	2.1358e-06	0	1.02561e-06	CCA	Group	Control	-0.000195181	0.000150926	202	2	0.198075	0.48776
Fusobacterium_hwasookii	0			-	0.967659	0.966384	1	1	2	0.0103093	0.00952381	0.00990099	4.36577e-08	6.25563e-08	5.34813e-08	Control	Group	Control	3.55048e-06	3.25567e-05	202	2	0.913268	0.945055
Streptococcus_virus_DT1	0			-	0.967659	0.955189	1	1	2	0.0103093	0.00952381	0.00990099	7.74953e-07	1.26607e-07	4.37942e-07	CCA	Group	Control	-5.45282e-05	9.31232e-05	202	2	0.558842	0.697875
Prevotella_colorans	0			-	0.339027	0.142102	2	0	2	0.0206186	0	0.00990099	3.96101e-07	0	1.90207e-07	CCA	Group	Control	-9.75238e-05	6.19948e-05	202	2	0.121203	0.368858
Melissococcus_sp_OM08_11BH	0.621257			-	0.369057	0.175219	0	2	2	0	0.0190476	0.00990099	0	4.18078e-06	2.17318e-06	Control	Group	Control	0.000267403	0.000213271	202	2	0.213023	0.490806
Enterococcus_raffinosus	1.48632			-	0.339027	0.142102	2	0	2	0.0206186	0	0.00990099	3.06425e-05	0	1.47145e-05	CCA	Group	Control	-0.00066438	0.000539236	202	2	0.219367	0.490806
Lactobacillus_acidophilus	1.53767			-	0.369057	0.175219	0	2	2	0	0.0190476	0.00990099	0	3.44881e-05	1.7927e-05	Control	Group	Control	0.000789421	0.000613219	202	2	0.201053	0.490806
Lactobacillus_phage_LF1	0.017963			-	0.369057	0.175219	0	2	2	0	0.0190476	0.00990099	0	1.04223e-06	5.41753e-07	Control	Group	Control	0.000121442	0.000107099	202	2	0.259153	0.526061
Mageeibacillus_indolicus	0			-	0.339027	0.142102	2	0	2	0.0206186	0	0.00990099	8.05081e-07	0	3.86598e-07	CCA	Group	Control	-0.00011058	8.71152e-05	202	2	0.205799	0.490806
Lactococcus_phage_bIL286	0.396565			-	0.967659	0.966384	1	1	2	0.0103093	0.00952381	0.00990099	4.71242e-07	2.4921e-06	1.52169e-06	Control	Group	Control	8.29064e-05	0.000173512	202	2	0.633304	0.756575
Escherichia_virus_P1	0.0542592			-	0.967659	0.955189	1	1	2	0.0103093	0.00952381	0.00990099	1.13308e-06	7.31119e-07	9.24139e-07	CCA	Group	Control	-6.77354e-05	0.000141574	202	2	0.63304	0.756575
Eikenella_sp_NML130454	0.779927			-	0.339027	0.142102	2	0	2	0.0206186	0	0.00990099	6.02458e-06	0	2.89299e-06	CCA	Group	Control	-0.000240537	0.000251065	202	2	0.339591	0.526061
Bacteroidales_bacterium_KA00251	0.87438			-	0.339027	0.142102	2	0	2	0.0206186	0	0.00990099	7.48825e-06	0	3.59584e-06	CCA	Group	Control	-0.000403186	0.00026878	202	2	0.139799	0.397296
Yersinia_phage_phiR201	0			-	0.369057	0.175219	0	2	2	0	0.0190476	0.00990099	0	9.06973e-07	4.71446e-07	Control	Group	Control	0.000128572	9.61858e-05	202	2	0.182845	0.47113
Escherichia_virus_T1	1.45633			-	0.967659	0.966384	1	1	2	0.0103093	0.00952381	0.00990099	4.40906e-07	2.85975e-05	1.50768e-05	Control	Group	Control	0.00045472	0.000547197	202	2	0.406966	0.586622
Streptococcus_peroris	0			-	0.967659	0.955189	1	1	2	0.0103093	0.00952381	0.00990099	3.4771e-07	2.19006e-07	2.8081e-07	CCA	Group	Control	1.4005e-05	7.99529e-05	202	2	0.861366	0.913462
Streptococcus_pseudopneumoniae	0			-	0.967659	0.966384	1	1	2	0.0103093	0.00952381	0.00990099	1.74757e-07	5.90818e-07	3.91026e-07	Control	Group	Control	6.97131e-05	9.2195e-05	202	2	0.45174	0.612623
Cardiobacterium_valvarum	0			-	0.339027	0.142102	2	0	2	0.0206186	0	0.00990099	1.64138e-07	0	7.88186e-08	CCA	Group	Control	-5.02204e-05	3.94284e-05	202	2	0.204244	0.490806
Pseudomonas_virus_gh1	0			-	0.967659	0.955189	1	1	2	0.0103093	0.00952381	0.00990099	9.76778e-07	6.89558e-07	8.2748e-07	CCA	Group	Control	8.1537e-05	0.000137373	202	2	0.554413	0.697538
Bacillus_haynesii	0.465711			-	0.369057	0.175219	0	2	2	0	0.0190476	0.00990099	0	2.92221e-06	1.51897e-06	Control	Group	Control	0.000195776	0.000178649	202	2	0.275738	0.526061
Enterobacter_phage_Enc34	2.31754			-	0.369057	0.175219	0	2	2	0	0.0190476	0.00990099	0	0.00020775	0.000107989	Control	Group	Control	0.00153376	0.00146776	202	2	0.297301	0.526061
Streptococcus_sp_HMSC067H01	0.311339			-	0.339027	0.142102	2	0	2	0.0206186	0	0.00990099	2.04804e-06	0	9.83466e-07	CCA	Group	Control	-0.000114928	0.00014298	202	2	0.422468	0.596161
Pseudomonas_virus_Pf1	0.549386			-	0.339027	0.142102	2	0	2	0.0206186	0	0.00990099	3.54312e-06	0	1.7014e-06	CCA	Group	Control	-0.000345995	0.000189122	202	2	0.0706192	0.248919
Enterobacteria_phage_WA13_sensu_lato	2.99846			-	0.369057	0.175219	0	2	2	0	0.0190476	0.00990099	0	0.000996453	0.000517958	Control	Group	Control	0.00346056	0.00330223	202	2	0.298341	0.526061
Pseudocitrobacter_faecalis	0.226648			-	0.369057	0.175219	0	2	2	0	0.0190476	0.00990099	0	1.68518e-06	8.75962e-07	Control	Group	Control	0.000141841	0.000132829	202	2	0.293053	0.526061
Pediococcus_pentosaceus	0			-	0.369057	0.175219	0	2	2	0	0.0190476	0.00990099	0	8.55337e-07	4.44606e-07	Control	Group	Control	0.000114439	9.69944e-05	202	2	0.240498	0.512134
Lactobacillus_sanfranciscensis	0.288916			-	0.369057	0.175219	0	2	2	0	0.0190476	0.00990099	0	1.94498e-06	1.01101e-06	Control	Group	Control	0.00012421	0.000148834	202	2	0.405124	0.585348
Salmonella_virus_SKML39	0.802577			-	0.369057	0.175219	0	2	2	0	0.0190476	0.00990099	0	6.34712e-06	3.29925e-06	Control	Group	Control	0.000312639	0.000254977	202	2	0.221593	0.490806
Prevotella_multiformis	0.90148			-	0.339027	0.142102	2	0	2	0.0206186	0	0.00990099	7.97039e-06	0	3.82736e-06	CCA	Group	Control	-0.000406392	0.000280503	202	2	0.158096	0.428801
Tannerella_sp_oral_taxon_HOT_286	0			-	0.339027	0.142102	2	0	2	0.0206186	0	0.00990099	1.11679e-07	0	5.3628e-08	CCA	Group	Control	-4.91998e-05	3.29117e-05	202	2	0.141335	0.400191
Parabacteroides_sp_426_9	1.95022			-	0.339027	0.142102	2	0	2	0.0206186	0	0.00990099	8.91694e-05	0	4.2819e-05	CCA	Group	Control	-0.000608932	0.00101247	202	2	0.548504	0.691878
Mogibacterium_pumilum	0			-	0.967659	0.966384	1	1	2	0.0103093	0.00952381	0.00990099	1.90674e-08	2.7009e-07	1.4955e-07	Control	Group	Control	4.83738e-05	5.58464e-05	202	2	0.38869	0.568405
Enterobacteria_phage_phiEcoM_GJ1	1.20936			-	0.369057	0.175219	0	2	2	0	0.0190476	0.00990099	0	1.61944e-05	8.41786e-06	Control	Group	Control	0.000481207	0.000407378	202	2	0.238916	0.510171
Clostridium_phage_PhiS63	0.340989			-	0.967659	0.966384	1	1	2	0.0103093	0.00952381	0.00990099	6.79199e-07	2.19275e-06	1.46595e-06	Control	Group	Control	3.1464e-05	0.000169628	202	2	0.853035	0.910107
Selenomonas_flueggei	0.0437098			-	0.339027	0.142102	2	0	2	0.0206186	0	0.00990099	1.10589e-06	0	5.31044e-07	CCA	Group	Control	-0.000160558	0.000103819	202	2	0.127855	0.38307
Mitsuokella_sp_oral_taxon_131	0			-	0.339027	0.142102	2	0	2	0.0206186	0	0.00990099	7.49376e-07	0	3.59849e-07	CCA	Group	Control	-0.000102611	8.4304e-05	202	2	0.22498	0.49406
Lactococcus_phage_BK5_T	0			-	0.369057	0.175219	0	2	2	0	0.0190476	0.00990099	0	7.27869e-07	3.78348e-07	Control	Group	Control	0.000162838	9.01869e-05	202	2	0.073024	0.253128
Anaerotruncus_sp_CAG_528	0.615961			-	0.967659	0.966384	1	1	2	0.0103093	0.00952381	0.00990099	3.20663e-07	4.13011e-06	2.30082e-06	Control	Group	Control	0.000140847	0.000213667	202	2	0.510533	0.66215
Alcelaphine_gammaherpesvirus_1	0			-	0.216167	0.0710302	3	0	3	0.0309278	0	0.0148515	7.15043e-07	0	3.43362e-07	CCA	Group	Control	-0.000185251	8.69645e-05	202	3	0.0372111	0.175391
Abiotrophia_defectiva	0			-	0.216167	0.0710302	3	0	3	0.0309278	0	0.0148515	2.85225e-07	0	1.36964e-07	CCA	Group	Control	-2.60293e-05	4.85485e-05	202	3	0.592714	0.72039
Peptoniphilus_lacrimalis	0.436746			-	0.627461	0.512196	2	1	3	0.0206186	0.00952381	0.0148515	2.73367e-06	1.83012e-07	1.40783e-06	CCA	Group	Control	-0.000203123	0.000168026	202	3	0.232872	0.503736
Klebsiella_phage_phiKO2	0.468413			-	0.721848	0.620995	1	2	3	0.0103093	0.0190476	0.0148515	2.94045e-06	1.31629e-06	2.09621e-06	CCA	Group	Control	5.39591e-05	0.000214367	202	3	0.801946	0.889389
Acidaminococcus_sp_CAG_542	1.07319			-	0.721848	0.620995	1	2	3	0.0103093	0.0190476	0.0148515	1.18356e-05	8.08954e-06	9.88838e-06	CCA	Group	Control	3.34545e-05	0.000444916	202	3	0.940336	0.963016
Prevotella_oulorum	0			-	0.216167	0.0710302	3	0	3	0.0309278	0	0.0148515	3.75801e-07	0	1.80459e-07	CCA	Group	Control	-7.10347e-05	6.08327e-05	202	3	0.244383	0.516143
Prevotella_salivae	0.159637			-	0.717835	0.612899	1	2	3	0.0103093	0.0190476	0.0148515	7.02091e-07	1.44423e-06	1.08786e-06	Control	Group	Control	2.31206e-05	0.00015386	202	3	0.880735	0.925011
Alistipes_timonensis	0.96676			-	0.717835	0.612899	1	2	3	0.0103093	0.0190476	0.0148515	7.61395e-06	9.26317e-06	8.47122e-06	Control	Group	Control	0.000385464	0.000397854	202	3	0.333789	0.526061
Prevotella_timonensis	0			-	0.632552	0.519625	2	1	3	0.0206186	0.00952381	0.0148515	6.07514e-07	3.25783e-07	4.6107e-07	CCA	Group	Control	2.11372e-05	9.19451e-05	202	3	0.818413	0.898107
Stenotrophomonas_phage_IME15	1.47431			-	0.632552	0.519625	2	1	3	0.0206186	0.00952381	0.0148515	2.98061e-05	2.42943e-05	2.69411e-05	CCA	Group	Control	-0.000362906	0.000761033	202	3	0.634231	0.756575
Clostridium_phage_phiCD38_2	0.640586			-	0.216167	0.0710302	3	0	3	0.0309278	0	0.0148515	4.37105e-06	0	2.09897e-06	CCA	Group	Control	-0.000408264	0.0002056	202	3	0.0500058	0.206709
Lactococcus_raffinolactis	0.808288			-	0.264966	0.0954546	0	3	3	0	0.0285714	0.0148515	0	6.43114e-06	3.34292e-06	Control	Group	Control	0.000415308	0.000262781	202	3	0.117745	0.36553
Desulfovibrio_vulgaris	0.237146			-	0.216167	0.0710302	3	0	3	0.0309278	0	0.0148515	1.72642e-06	0	8.29022e-07	CCA	Group	Control	-0.000130844	0.000126778	202	3	0.303463	0.526061
Porphyromonas_uenonis	0.973776			-	0.627461	0.512196	2	1	3	0.0206186	0.00952381	0.0148515	9.41403e-06	4.36694e-07	4.74759e-06	CCA	Group	Control	-0.000380857	0.000307324	202	3	0.221546	0.490806
Bacteroides_pectinophilus	1.76132			-	0.264966	0.0954546	0	3	3	0	0.0285714	0.0148515	0	5.77193e-05	3.00026e-05	Control	Group	Control	0.000927811	0.00079802	202	3	0.247291	0.516726
Macrococcus_caseolyticus	0.125941			-	0.264966	0.0954546	0	3	3	0	0.0285714	0.0148515	0	1.33641e-06	6.94671e-07	Control	Group	Control	0.000103253	0.000123354	202	3	0.403717	0.584407
Lactobacillus_phage_LL_H	0.320609			-	0.216167	0.0710302	3	0	3	0.0309278	0	0.0148515	2.09223e-06	0	1.00468e-06	CCA	Group	Control	-0.000251833	0.000146693	202	3	0.0921016	0.30425
Bacteroides_sp_CAG_144	2.51948			-	0.264966	0.0954546	0	3	3	0	0.0285714	0.0148515	0	0.000330733	0.000171916	Control	Group	Control	0.00206397	0.00190405	202	3	0.281234	0.526061
Bacillus_thermoamylovorans	1.09446			-	0.264966	0.0954546	0	3	3	0	0.0285714	0.0148515	0	1.24296e-05	6.46095e-06	Control	Group	Control	0.000430038	0.00036898	202	3	0.246351	0.516726
Succinatimonas_hippei	0.931399			-	0.717835	0.612899	1	2	3	0.0103093	0.0190476	0.0148515	3.44237e-06	8.53884e-06	6.09152e-06	Control	Group	Control	0.000317624	0.000347331	202	3	0.363723	0.555648
Lactobacillus_equicursoris	1.51514			-	0.216167	0.0710302	3	0	3	0.0309278	0	0.0148515	3.27446e-05	0	1.57239e-05	CCA	Group	Control	-0.00117577	0.00058147	202	3	0.0466209	0.198764
Bacillus_phage_PM1	1.18632			-	0.264966	0.0954546	0	3	3	0	0.0285714	0.0148515	0	1.53574e-05	7.98283e-06	Control	Group	Control	0.000547503	0.00039423	202	3	0.166448	0.446752
Clostridium_sp_CAG_590	1.90523			-	0.264966	0.0954546	0	3	3	0	0.0285714	0.0148515	0	8.03956e-05	4.17898e-05	Control	Group	Control	0.00121488	0.000946629	202	3	0.201433	0.490806
Oribacterium_sinus	0			-	0.216167	0.0710302	3	0	3	0.0309278	0	0.0148515	3.56165e-07	0	1.7103e-07	CCA	Group	Control	-9.84595e-05	5.82017e-05	202	3	0.0951415	0.311629
Lactobacillus_pontis	0.841073			-	0.716002	0.60485	1	2	3	0.0103093	0.0190476	0.0148515	3.96634e-07	6.93542e-06	3.79551e-06	Control	Group	Control	0.000243138	0.000271799	202	3	0.37211	0.560032
Lactobacillus_plantarum	1.19342			-	0.264966	0.0954546	0	3	3	0	0.0285714	0.0148515	0	1.56108e-05	8.1145e-06	Control	Group	Control	0.000490651	0.00039736	202	3	0.218368	0.490806
Rothia_aeria	0			-	0.216167	0.0710302	3	0	3	0.0309278	0	0.0148515	2.08644e-07	0	1.00191e-07	CCA	Group	Control	-4.27457e-05	4.71155e-05	202	3	0.367641	0.558823
Streptococcus_virus_7201	1.70092			-	0.721848	0.620995	1	2	3	0.0103093	0.0190476	0.0148515	5.02252e-05	1.65238e-06	2.4977e-05	CCA	Group	Control	2.00229e-05	0.000741679	202	3	0.97849	0.98204
Morganella_morganii	1.11741			-	0.627461	0.512196	2	1	3	0.0206186	0.00952381	0.0148515	1.31041e-05	2.15001e-07	6.40433e-06	CCA	Group	Control	-0.000175772	0.000352231	202	3	0.618323	0.745755
Pseudoramibacter_alactolyticus	0.388225			-	0.216167	0.0710302	3	0	3	0.0309278	0	0.0148515	2.4447e-06	0	1.17394e-06	CCA	Group	Control	-0.000310824	0.000153861	202	3	0.0461415	0.198764
Enterococcus_phage_phiEf11	0.484431			-	0.627461	0.512196	2	1	3	0.0206186	0.00952381	0.0148515	3.05092e-06	4.42913e-07	1.69527e-06	CCA	Group	Control	-0.000190285	0.000194912	202	3	0.332183	0.526061
Bacillus_virus_SPbeta	0.869735			-	0.264966	0.0954546	0	3	3	0	0.0285714	0.0148515	0	7.40859e-06	3.851e-06	Control	Group	Control	0.000392233	0.000287518	202	3	0.174462	0.460271
Citrobacter_amalonaticus	0.667264			-	0.721848	0.620995	1	2	3	0.0103093	0.0190476	0.0148515	4.64798e-06	3.97332e-07	2.43848e-06	CCA	Group	Control	1.49843e-05	0.000205112	202	3	0.941837	0.963016
Flavonifractor_sp_An100	0.354386			-	0.216167	0.0710302	3	0	3	0.0309278	0	0.0148515	2.26144e-06	0	1.08594e-06	CCA	Group	Control	-0.000119789	0.000145285	202	3	0.415035	0.595217
Clostridium_phage_phiCP39_O	0.946822			-	0.639648	0.52711	2	1	3	0.0206186	0.00952381	0.0148515	8.50017e-07	8.84752e-06	5.00714e-06	Control	Group	Control	0.000134809	0.000322168	202	3	0.676716	0.790184
Streptococcus_sp_M334	0			-	0.717835	0.612899	1	2	3	0.0103093	0.0190476	0.0148515	2.32069e-07	3.36845e-07	2.86532e-07	Control	Group	Control	3.01536e-05	7.5177e-05	202	3	0.688774	0.800833
Leclercia_adecarboxylata	0.233648			-	0.632552	0.519625	2	1	3	0.0206186	0.00952381	0.0148515	1.71257e-06	7.92534e-07	1.23433e-06	CCA	Group	Control	-1.26987e-05	0.000164137	202	3	0.938601	0.963016
Lachnoclostridium_sp_An138	0			-	0.632552	0.519625	2	1	3	0.0206186	0.00952381	0.0148515	3.07607e-07	1.52232e-07	2.26843e-07	CCA	Group	Control	-7.45232e-05	6.9808e-05	202	3	0.28753	0.526061
Prevotella_multisaccharivorax	0			-	0.216167	0.0710302	3	0	3	0.0309278	0	0.0148515	4.21843e-07	0	2.02568e-07	CCA	Group	Control	-7.37916e-05	6.29467e-05	202	3	0.24277	0.515553
Prevotella_histicola	0			-	0.216167	0.0710302	3	0	3	0.0309278	0	0.0148515	6.90521e-07	0	3.31587e-07	CCA	Group	Control	-0.000167001	8.46475e-05	202	3	0.0544774	0.217312
Prevotella_sp_CAG_617	2.81782			-	0.264966	0.0954546	0	3	3	0	0.0285714	0.0148515	0	0.000657379	0.000341707	Control	Group	Control	0.00366431	0.0027228	202	3	0.180352	0.4694
Escherichia_phage_phAPEC8	2.52127			-	0.264966	0.0954546	0	3	3	0	0.0285714	0.0148515	0	0.000332104	0.000172628	Control	Group	Control	0.00237194	0.0019149	202	3	0.2178	0.490806
Lactobacillus_phage_phiAQ113	0.506824			-	0.264966	0.0954546	0	3	3	0	0.0285714	0.0148515	0	3.21236e-06	1.66979e-06	Control	Group	Control	0.000272175	0.000181409	202	3	0.139007	0.396502
Leuconostoc_garlicum	0.388984			-	0.175642	0.0533971	0	4	4	0	0.0380952	0.019802	0	2.44897e-06	1.27298e-06	Control	Group	Control	0.000294385	0.000156831	202	4	0.0619635	0.234793
Granulicatella_adiacens	0			-	0.445888	0.276534	3	1	4	0.0309278	0.00952381	0.019802	7.58113e-07	1.36418e-07	4.34955e-07	CCA	Group	Control	-0.000140894	9.76207e-05	202	4	0.154741	0.425676
Porphyromonas_endodontalis	0.570865			0.0360455	0.133682	0.0364902	4	0	4	0.0412371	0	0.019802	3.72276e-06	0	1.78766e-06	CCA	Group	Control	-0.000171409	0.000184247	202	4	0.353335	0.541921
Streptococcus_sp_oral_taxon_058	0.729795	CCA	2.18889	0.0360455	0.133682	0.0364902	4	0	4	0.0412371	0	0.019802	5.36779e-06	0	2.5776e-06	CCA	Group	Control	-0.00012344	0.000226045	202	4	0.585871	0.715407
Bifidobacterium_angulatum	2.13165			-	0.175642	0.0533971	0	4	4	0	0.0380952	0.019802	0	0.000135409	7.03858e-05	Control	Group	Control	0.00159303	0.00121728	202	4	0.192996	0.48352
Bifidobacterium_animalis	1.26632			-	0.456553	0.353194	1	3	4	0.0103093	0.0285714	0.019802	9.16853e-07	1.84636e-05	1.00377e-05	Control	Group	Control	0.000531507	0.000443768	202	4	0.232446	0.503736
Streptococcus_phage_M102	0.567471			-	0.967659	0.940317	2	2	4	0.0206186	0.0190476	0.019802	3.69378e-06	2.75885e-06	3.2078e-06	CCA	Group	Control	-0.000159845	0.000262369	202	4	0.543387	0.688749
Shuttleworthia_satelles	0.934095			0.0360455	0.133682	0.0364902	4	0	4	0.0412371	0	0.019802	8.59201e-06	0	4.12587e-06	CCA	Group	Control	-0.000626648	0.000313754	202	4	0.047342	0.19897
Lactococcus_virus_bIL67	0.553077			-	0.445888	0.280964	3	1	4	0.0309278	0.00952381	0.019802	3.57337e-06	7.88962e-07	2.12603e-06	CCA	Group	Control	-0.000314706	0.000215454	202	4	0.145881	0.410059
Streptococcus_agalactiae	1.8986	CCA	2.10955	0.0360455	0.133682	0.0364902	4	0	4	0.0412371	0	0.019802	7.91768e-05	0	3.80206e-05	CCA	Group	Control	-0.000432483	0.000880651	202	4	0.623901	0.748874
Eubacterium_limosum	0.381914			-	0.967659	0.956213	2	2	4	0.0206186	0.0190476	0.019802	4.40724e-07	2.40943e-06	1.46406e-06	Control	Group	Control	0.000120538	0.000170162	202	4	0.480027	0.636139
Mogibacterium_timidum	0			-	0.967659	0.932377	2	2	4	0.0206186	0.0190476	0.019802	3.30162e-07	2.17651e-07	2.71679e-07	CCA	Group	Control	-7.67081e-05	7.79134e-05	202	4	0.329562	0.526061
Sneathia_amnii	0			-	0.445888	0.285442	3	1	4	0.0309278	0.00952381	0.019802	9.16329e-07	6.22007e-07	7.6334e-07	CCA	Group	Control	-8.4623e-05	0.000122731	202	4	0.499522	0.651147
Phascolarctobacterium_sp_CAG_266	1.85245			-	0.445888	0.285442	3	1	4	0.0309278	0.00952381	0.019802	7.11949e-05	3.48959e-05	5.23266e-05	CCA	Group	Control	-0.00101862	0.00103102	202	4	0.333056	0.526061
Megamonas_rupellensis	2.48216			-	0.445888	0.280964	3	1	4	0.0309278	0.00952381	0.019802	0.000303503	8.95041e-05	0.000192266	CCA	Group	Control	-0.000343953	0.0018873	202	4	0.855583	0.910972
Citrobacter_europaeus	0.89282			-	0.456553	0.353194	1	3	4	0.0103093	0.0285714	0.019802	6.87669e-07	7.81304e-06	4.39145e-06	Control	Group	Control	0.000343961	0.000294271	202	4	0.247442	0.516726
Streptococcus_gallolyticus	0.443705			-	0.967659	0.956213	2	2	4	0.0206186	0.0190476	0.019802	5.29336e-07	2.77782e-06	1.6981e-06	Control	Group	Control	0.000157495	0.000189302	202	4	0.407524	0.586622
Lactobacillus_amylovorus	1.39027			-	0.460963	0.358394	1	3	4	0.0103093	0.0285714	0.019802	1.92181e-06	2.45623e-05	1.36904e-05	Control	Group	Control	0.000422043	0.000526772	202	4	0.426151	0.596161
Ruminococcaceae_bacterium_D16	1.01435			-	0.967659	0.956213	2	2	4	0.0206186	0.0190476	0.019802	1.70983e-07	1.03358e-05	5.45469e-06	Control	Group	Control	0.000264452	0.000325912	202	4	0.418095	0.596161
Veillonella_rodentium	0.729698	CCA	2.45439	0.0360455	0.133682	0.0364902	4	0	4	0.0412371	0	0.019802	5.36659e-06	0	2.57703e-06	CCA	Group	Control	-0.000364462	0.000224389	202	4	0.105899	0.335491
Bacteroides_phage_B40_8	1.51293			-	0.967659	0.948262	2	2	4	0.0206186	0.0190476	0.019802	2.28341e-05	3.25784e-05	2.78992e-05	Control	Group	Control	0.000154362	0.000737837	202	4	0.834501	0.898107
Clostridium_sp_CAG_413	1.89715			-	0.175642	0.0533971	0	4	4	0	0.0380952	0.019802	0	7.89138e-05	4.10195e-05	Control	Group	Control	0.00141984	0.000935581	202	4	0.131012	0.388015
Firmicutes_bacterium_CAG_424	0.946085			-	0.967659	0.948262	2	2	4	0.0206186	0.0190476	0.019802	2.37575e-06	8.83252e-06	5.73199e-06	Control	Group	Control	9.26228e-05	0.00035118	202	4	0.792412	0.882365
Adoxophyes_orana_granulovirus	0.465			-	0.452923	0.348042	1	3	4	0.0103093	0.0285714	0.019802	7.39138e-07	2.91742e-06	1.87142e-06	Control	Group	Control	0.000138052	0.000198987	202	4	0.489034	0.639633
Aeromonas_caviae	0.0632271	CCA	2.11326	0.0360455	0.133682	0.0364902	4	0	4	0.0412371	0	0.019802	1.15672e-06	0	5.55453e-07	CCA	Group	Control	-7.64021e-05	0.00010791	202	4	0.480602	0.636139
Oribacterium_parvum	0			-	0.445888	0.285442	3	1	4	0.0309278	0.00952381	0.019802	1.61483e-07	8.96323e-08	1.24135e-07	CCA	Group	Control	-4.39302e-05	4.99587e-05	202	4	0.383699	0.563878
Clostridium_hylemonae	0.073024			-	0.445888	0.285442	3	1	4	0.0309278	0.00952381	0.019802	1.18311e-06	9.28193e-07	1.0506e-06	CCA	Group	Control	-3.72399e-05	0.00014884	202	4	0.803233	0.88954
Prevotella_buccalis	0.869238			-	0.967659	0.948262	2	2	4	0.0206186	0.0190476	0.019802	1.7047e-06	7.4001e-06	4.66518e-06	Control	Group	Control	0.000164536	0.000302223	202	4	0.586763	0.715407
Prevotella_corporis	0.762023			-	0.456553	0.353194	1	3	4	0.0103093	0.0285714	0.019802	6.40543e-07	5.78126e-06	3.3127e-06	Control	Group	Control	0.000327984	0.000257133	202	4	0.20401	0.490806
Actinomyces_phage_xhp1	0.836553			-	0.967659	0.940317	2	2	4	0.0206186	0.0190476	0.019802	3.14207e-06	6.86362e-06	5.07654e-06	Control	Group	Control	8.76751e-05	0.000318436	202	4	0.784102	0.87715
Klebsiella_virus_K11	1.50721			-	0.967659	0.948262	2	2	4	0.0206186	0.0190476	0.019802	1.37655e-05	3.2152e-05	2.33229e-05	Control	Group	Control	0.00030414	0.000676994	202	4	0.65374	0.775063
Bacteroides_sp_CAG_530	1.88629			-	0.175642	0.0533971	0	4	4	0	0.0380952	0.019802	0	7.69644e-05	4.00062e-05	Control	Group	Control	0.00123682	0.000923475	202	4	0.182555	0.47113
Enterococcus_thailandicus	1.28727			-	0.967659	0.940317	2	2	4	0.0206186	0.0190476	0.019802	3.33217e-06	1.93763e-05	1.16719e-05	Control	Group	Control	0.000259792	0.000479971	202	4	0.588927	0.716915
Lactococcus_phage_P335_sensu_lato	0.367963			-	0.967659	0.956213	2	2	4	0.0206186	0.0190476	0.019802	1.66201e-06	2.33326e-06	2.01093e-06	Control	Group	Control	6.3549e-05	0.000202949	202	4	0.755418	0.851222
Lactococcus_phage_bIL309	0.83768			-	0.452923	0.348042	1	3	4	0.0103093	0.0285714	0.019802	7.39209e-07	6.88144e-06	3.93195e-06	Control	Group	Control	0.000345636	0.000274964	202	4	0.210213	0.490806
Escherichia_virus_G7C	1.56444			0.0360455	0.133682	0.0364902	4	0	4	0.0412371	0	0.019802	3.66805e-05	0	1.76139e-05	CCA	Group	Control	-0.00108717	0.000594138	202	4	0.0693132	0.248909
Bacteroidetes_bacterium_oral_taxon_272	0			-	0.445888	0.276534	3	1	4	0.0309278	0.00952381	0.019802	7.08678e-07	6.60482e-08	3.74638e-07	CCA	Group	Control	-0.000122219	8.78004e-05	202	4	0.171465	0.457043
Ruminococcus_sp_CAG_563	2.01813			-	0.175642	0.0533971	0	4	4	0	0.0380952	0.019802	0	0.000104263	5.41964e-05	Control	Group	Control	0.00165671	0.0010521	202	4	0.119551	0.366429
Clostridium_sp_chh4_2	0.236019			0.0360455	0.133682	0.0364902	4	0	4	0.0412371	0	0.019802	1.72194e-06	0	8.26875e-07	CCA	Group	Control	-0.000256749	0.000132351	202	4	0.0545066	0.217312
Streptococcus_sp_HMSC071D03	0.0162887	CCA	2.65799	0.0360455	0.133682	0.0364902	4	0	4	0.0412371	0	0.019802	1.03822e-06	0	4.9855e-07	CCA	Group	Control	-0.000202347	9.80249e-05	202	4	0.0412065	0.18519
Alloscardovia_omnicolens	0			-	0.967659	0.940317	2	2	4	0.0206186	0.0190476	0.019802	3.29791e-07	7.03078e-07	5.23826e-07	Control	Group	Control	1.64865e-05	0.00010164	202	4	0.871309	0.919914
Eubacterium_saphenum	0.374539			-	0.445888	0.280964	3	1	4	0.0309278	0.00952381	0.019802	2.36886e-06	2.3283e-07	1.25855e-06	CCA	Group	Control	-0.000164861	0.000167884	202	4	0.328002	0.526061
Proteus_mirabilis	1.63311			-	0.3417	0.144548	4	1	5	0.0412371	0.00952381	0.0247525	4.29647e-05	1.81271e-06	2.15738e-05	CCA	Group	Control	-0.000802641	0.000630349	202	5	0.205436	0.490806
Eubacterium_brachy	0			-	0.819215	0.727014	2	3	5	0.0206186	0.0285714	0.0247525	9.85273e-07	8.06563e-07	8.92379e-07	CCA	Group	Control	1.53425e-05	0.000133735	202	5	0.908991	0.944422
Streptococcus_sp_NLAE_zl_C503	0.317807			-	0.345449	0.147028	4	1	5	0.0412371	0.00952381	0.0247525	2.07877e-06	2.86151e-07	1.14696e-06	CCA	Group	Control	-0.000195913	0.000156288	202	5	0.214471	0.490806
Hafnia_paralvei	0.366838			-	0.704173	0.591214	3	2	5	0.0309278	0.0190476	0.0247525	2.32722e-06	1.4089e-06	1.84988e-06	CCA	Group	Control	8.28968e-05	0.000193003	202	5	0.669548	0.787643
Bifidobacterium_catenulatum	1.49695			-	0.413176	0.203699	1	4	5	0.0103093	0.0380952	0.0247525	1.5974e-07	3.14015e-05	1.63993e-05	Control	Group	Control	0.000601644	0.000592284	202	5	0.311253	0.526061
Kluyvera_georgiana	0.427613	CCA	2.2965	0.0187878	0.0781836	0.0190149	5	0	5	0.0515464	0	0.0247525	2.67678e-06	0	1.28539e-06	CCA	Group	Control	-0.00012116	0.000158147	202	5	0.444586	0.611681
Butyricicoccus_pullicaecorum	0.514134			-	0.709369	0.597412	3	2	5	0.0309278	0.0190476	0.0247525	3.26689e-06	2.61738e-06	2.92927e-06	CCA	Group	Control	8.34283e-05	0.000253239	202	5	0.742233	0.842264
Haemophilus_parahaemolyticus	0.836122			-	0.35093	0.152085	4	1	5	0.0412371	0.00952381	0.0247525	6.85681e-06	1.08984e-06	3.85913e-06	CCA	Group	Control	-0.000378587	0.000287618	202	5	0.19014	0.48352
Haemophilus_paraphrohaemolyticus	0.692661			-	0.81284	0.720305	2	3	5	0.0206186	0.0285714	0.0247525	3.10189e-06	4.92789e-06	4.05105e-06	Control	Group	Control	6.51238e-05	0.000282766	202	5	0.818086	0.898107
Aggregatibacter_sp_oral_taxon_458	0.552849			-	0.347131	0.14954	4	1	5	0.0412371	0.00952381	0.0247525	3.57148e-06	7.32274e-07	2.09566e-06	CCA	Group	Control	-0.000319216	0.000212985	202	5	0.142306	0.401469
Bacillus_phage_phi105	0.884319			-	0.410085	0.200533	1	4	5	0.0103093	0.0380952	0.0247525	4.51225e-07	7.6616e-06	4.19919e-06	Control	Group	Control	0.000480796	0.000293831	202	5	0.10545	0.335491
Porphyromonas_gingivalis	0.882227			0.0187878	0.0781836	0.0190149	5	0	5	0.0515464	0	0.0247525	7.62478e-06	0	3.6614e-06	CCA	Group	Control	-0.000472272	0.000271078	202	5	0.0830178	0.277804
Lactobacillus_phage_Sha1	0.696982			0.0299547	0.116507	0.0302949	0	5	5	0	0.0476191	0.0247525	0	4.97717e-06	2.58714e-06	Control	Group	Control	0.000434461	0.000221001	202	5	0.0507023	0.20783
Lactobacillus_prophage_Lj965	2.1894			-	0.415423	0.206901	1	4	5	0.0103093	0.0380952	0.0247525	2.62219e-06	0.000154669	8.16565e-05	Control	Group	Control	0.00135601	0.00127096	202	5	0.287305	0.526061
Anaerostipes_caccae	0.925489			-	0.81284	0.720305	2	3	5	0.0206186	0.0285714	0.0247525	8.42343e-06	4.66753e-06	6.47111e-06	CCA	Group	Control	2.43225e-05	0.000356411	202	5	0.945661	0.964375
Atopobium_deltae	0.313992	Control	2.76011	0.0299547	0.116507	0.0302949	0	5	5	0	0.0476191	0.0247525	0	2.06059e-06	1.0711e-06	Control	Group	Control	0.000271412	0.000143179	202	5	0.0594601	0.227538
Prevotella_bivia	0.367226			-	0.709369	0.597412	3	2	5	0.0309278	0.0190476	0.0247525	1.95193e-06	2.3293e-06	2.14809e-06	Control	Group	Control	-9.20241e-05	0.000202922	202	5	0.6507	0.773833
Clostridium_sp_D5	0.51825			0.0187878	0.0781836	0.0190149	5	0	5	0.0515464	0	0.0247525	3.298e-06	0	1.58369e-06	CCA	Group	Control	-0.000384605	0.000178561	202	5	0.032532	0.156194
Escherichia_virus_IME11	1.87977			0.0187878	0.0781836	0.0190149	5	0	5	0.0515464	0	0.0247525	7.58181e-05	0	3.64077e-05	CCA	Group	Control	-0.00183857	0.000850871	202	5	0.0319715	0.154462
Slackia_exigua	1.13627			-	0.345449	0.147028	4	1	5	0.0412371	0.00952381	0.0247525	1.36857e-05	1.73289e-07	6.66191e-06	CCA	Group	Control	-0.000763462	0.00040051	202	5	0.0584779	0.226017
Kluyvera_ascorbata	0.434111			-	0.355815	0.154662	4	1	5	0.0412371	0.00952381	0.0247525	1.21151e-06	2.71713e-06	1.99414e-06	Control	Group	Control	8.08237e-06	0.000198912	202	5	0.967629	0.975199
Clostridium_ventriculi	1.50187	Control	2.23944	0.0299547	0.116507	0.0302949	0	5	5	0	0.0476191	0.0247525	0	3.17592e-05	1.65085e-05	Control	Group	Control	0.000819761	0.000585905	202	5	0.164757	0.445306
Haemophilus_haemolyticus	0.844932			-	0.35093	0.152085	4	1	5	0.0412371	0.00952381	0.0247525	6.99733e-06	2.10399e-06	4.45376e-06	CCA	Group	Control	-0.000275094	0.000309579	202	5	0.375971	0.560032
Corynebacterium_variabile	0.00786248			-	0.427383	0.213415	1	4	5	0.0103093	0.0380952	0.0247525	7.77463e-07	1.01827e-06	9.02635e-07	Control	Group	Control	0.000161858	0.000141668	202	5	0.25709	0.525742
Fretibacterium_fastidiosum	0.23993	CCA	2.3375	0.0187878	0.0781836	0.0190149	5	0	5	0.0515464	0	0.0247525	1.73752e-06	0	8.34355e-07	CCA	Group	Control	-0.000268478	0.000136016	202	5	0.0508149	0.20783
Campylobacter_hominis	1.26377			-	0.717835	0.609895	3	2	5	0.0309278	0.0190476	0.0247525	1.31836e-06	1.83558e-05	1.01745e-05	Control	Group	Control	0.000263414	0.000460819	202	5	0.569	0.704137
Desulfovibrio_fairfieldensis	1.34831			0.0299547	0.116507	0.0302949	0	5	5	0	0.0476191	0.0247525	0	2.23004e-05	1.15918e-05	Control	Group	Control	0.000854972	0.000490156	202	5	0.0843128	0.280922
Leuconostoc_citreum	0.985962			0.0299547	0.116507	0.0302949	0	5	5	0	0.0476191	0.0247525	0	9.68194e-06	5.03269e-06	Control	Group	Control	0.000569033	0.000312179	202	5	0.0698297	0.248909
Roseburia_sp_CAG_309	0.913595			0.0299547	0.116507	0.0302949	0	5	5	0	0.0476191	0.0247525	0	8.19587e-06	4.26023e-06	Control	Group	Control	0.000502547	0.000300861	202	5	0.096578	0.31481
Enterococcus_durans	1.12569			-	0.796085	0.700307	2	3	5	0.0206186	0.0285714	0.0247525	4.07955e-07	1.33564e-05	7.13861e-06	Control	Group	Control	0.000532171	0.000380625	202	5	0.165865	0.446739
Streptococcus_phage_Dp_1	1.92306			-	0.3417	0.144548	4	1	5	0.0412371	0.00952381	0.0247525	8.37651e-05	5.36819e-07	4.05029e-05	CCA	Group	Control	0.000267352	0.00081461	202	5	0.74311	0.842264
Selenomonas_sputigena	0.710305			0.0187878	0.0781836	0.0190149	5	0	5	0.0515464	0	0.0247525	5.13221e-06	0	2.46448e-06	CCA	Group	Control	-0.000467184	0.000225439	202	5	0.0423884	0.188312
Citrobacter_pasteurii	1.04426			-	0.322911	0.121562	1	5	6	0.0103093	0.0476191	0.029703	1.79716e-06	1.10729e-05	6.61871e-06	Control	Group	Control	0.000609732	0.000358375	202	6	0.0904263	0.299998
Eubacterium_nodatum	0			-	0.581578	0.463457	2	4	6	0.0206186	0.0380952	0.029703	1.85757e-07	5.1934e-07	3.59154e-07	Control	Group	Control	0.000118763	8.73659e-05	202	6	0.176485	0.464023
Ruminococcus_sp_CAG_624	2.28081			-	0.322911	0.121562	1	5	6	0.0103093	0.0476191	0.029703	2.04617e-05	0.000190901	0.000109057	Control	Group	Control	0.00193087	0.00154517	202	6	0.213506	0.490806
Abiotrophia_sp_HMSC24B09	0.00758854			-	0.479573	0.374105	4	2	6	0.0412371	0.0190476	0.029703	4.59278e-07	1.01763e-06	7.49509e-07	Control	Group	Control	-2.31283e-05	0.000119802	202	6	0.847115	0.906953
Cloacibacillus_evryensis	0.902888			-	0.459611	0.356748	4	2	6	0.0412371	0.0190476	0.029703	7.99628e-06	5.57448e-06	6.73742e-06	CCA	Group	Control	-9.95501e-05	0.000379325	202	6	0.793329	0.882365
Acidaminococcus_intestini	2.15946			-	0.459611	0.356748	4	2	6	0.0412371	0.0190476	0.029703	1.03886e-05	0.000144365	8.00299e-05	Control	Group	Control	0.000579724	0.00126067	202	6	0.646121	0.769571
Faecalitalea_cylindroides	2.08961			-	0.607472	0.488807	2	4	6	0.0206186	0.0380952	0.029703	0.000122918	1.19515e-05	6.52372e-05	CCA	Group	Control	8.57684e-05	0.0011527	202	6	0.940836	0.963016
Streptococcus_downei	0.590123			-	0.967659	0.941228	3	3	6	0.0309278	0.0285714	0.029703	1.46119e-06	3.89155e-06	2.7245e-06	Control	Group	Control	9.83118e-05	0.000231568	202	6	0.67315	0.788401
Streptococcus_macedonicus	1.20113			-	0.967659	0.934712	3	3	6	0.0309278	0.0285714	0.029703	2.71932e-06	1.58902e-05	9.56558e-06	Control	Group	Control	0.000147727	0.000452253	202	6	0.744486	0.842589
Actinomyces_turicensis	1.04987			-	0.962767	0.895721	3	3	6	0.0309278	0.0285714	0.029703	1.12169e-05	1.61628e-06	6.2265e-06	CCA	Group	Control	-0.000284681	0.000378367	202	6	0.456939	0.616429
Leptotrichia_sp_oral_taxon_215	0.384019			0.00986802	0.0481756	0.0099857	6	0	6	0.0618557	0	0.029703	2.42114e-06	0	1.16262e-06	CCA	Group	Control	-0.000302288	0.000155676	202	6	0.0554262	0.218836
Blastocystis_sp_subtype_1	2.41205			-	0.967659	0.954272	3	3	6	0.0309278	0.0285714	0.029703	8.85426e-07	0.000258257	0.000134668	Control	Group	Control	0.00185681	0.00169845	202	6	0.276367	0.526061
Clostridium_saccharolyticum	1.14144			-	0.456553	0.35249	4	2	6	0.0412371	0.0190476	0.029703	1.38496e-05	2.97497e-06	8.19696e-06	CCA	Group	Control	-0.000487901	0.000418283	202	6	0.2534	0.520953
Escherichia_virus_N4	0.880579			-	0.244181	0.0824465	5	1	6	0.0515464	0.00952381	0.029703	7.5959e-06	1.48074e-06	4.41722e-06	CCA	Group	Control	-0.000437784	0.00030174	202	6	0.148722	0.414678
Escherichia_phage_KBNP21	1.50564			-	0.246607	0.0839036	5	1	6	0.0515464	0.00952381	0.029703	3.20358e-05	1.3807e-05	2.25604e-05	CCA	Group	Control	-0.000750911	0.000681813	202	6	0.272456	0.526061
Enorma_massiliensis	1.69677			-	0.964195	0.902204	3	3	6	0.0309278	0.0285714	0.029703	4.97478e-05	3.85194e-07	2.4089e-05	CCA	Group	Control	-0.000722333	0.000689668	202	6	0.29683	0.526061
Dialister_succinatiphilus	2.97276	Control	2.7778	0.0171341	0.0752405	0.0173258	0	6	6	0	0.0571429	0.029703	0	0.000939204	0.0004882	Control	Group	Control	0.00390818	0.00320451	202	6	0.224062	0.493448
Eubacterium_sp_CAG_786	2.87041	Control	2.57382	0.0171341	0.0752405	0.0173258	0	6	6	0	0.0571429	0.029703	0	0.00074201	0.000385698	Control	Group	Control	0.00498542	0.0027482	202	6	0.0711656	0.248919
Synergistes_jonesii	0.351782			-	0.233386	0.0781979	5	1	6	0.0515464	0.00952381	0.029703	2.24793e-06	1.79469e-07	1.17274e-06	CCA	Group	Control	-0.000294697	0.000152195	202	6	0.0564024	0.220197
Prevotella_oralis	1.32986			0.00986802	0.0481756	0.0099857	6	0	6	0.0618557	0	0.029703	2.13727e-05	0	1.02631e-05	CCA	Group	Control	-0.00101117	0.000491261	202	6	0.0414759	0.185323
Enterococcus_avium	1.29965			-	0.607472	0.488807	2	4	6	0.0206186	0.0380952	0.029703	1.99366e-05	4.17322e-06	1.17428e-05	CCA	Group	Control	-0.000295064	0.000480232	202	6	0.539636	0.688749
Lactobacillus_prophage_Lj771	0.817579			-	0.329498	0.125555	1	5	6	0.0103093	0.0476191	0.029703	2.5408e-06	6.5702e-06	4.63529e-06	Control	Group	Control	0.000400795	0.000304911	202	6	0.193669	0.48352
Selenomonas_noxia	0.519836			0.00986802	0.0481756	0.0099857	6	0	6	0.0618557	0	0.029703	3.31006e-06	0	1.58948e-06	CCA	Group	Control	-0.000627153	0.000194681	202	6	0.00171885	0.0143545
Enterobacter_bugandensis	1.36675			-	0.838414	0.749475	3	4	7	0.0309278	0.0380952	0.0346535	1.76553e-06	2.32676e-05	1.29424e-05	Control	Group	Control	0.000808558	0.000522746	202	7	0.124223	0.375096
Stenotrophomonas_rhizophila	0	CCA	2.39722	0.00520357	0.0290707	0.00526507	7	0	7	0.072165	0	0.0346535	9.78121e-07	0	4.69692e-07	CCA	Group	Control	-0.000284345	0.000101482	202	7	0.00574572	0.0393048
Blautia_hydrogenotrophica	1.05638			-	0.865835	0.778468	3	4	7	0.0309278	0.0380952	0.0346535	5.46812e-06	1.13863e-05	8.54439e-06	Control	Group	Control	0.000372651	0.000425238	202	7	0.38241	0.563878
Bacteroides_oleiciplenus	1.65622			0.00520357	0.0290707	0.00526507	7	0	7	0.072165	0	0.0346535	4.53124e-05	0	2.17589e-05	CCA	Group	Control	-0.00135176	0.000661645	202	7	0.0442106	0.193078
Prevotella_pallens	0.19297			0.0404576	0.145386	0.0408307	6	1	7	0.0618557	0.00952381	0.0346535	1.55944e-06	2.44085e-08	7.61529e-07	CCA	Group	Control	-0.00032056	0.000123924	202	7	0.0105929	0.0639712
Bifidobacterium_breve	1.22881			-	0.727202	0.626541	4	3	7	0.0412371	0.0285714	0.0346535	1.69362e-05	8.39732e-06	1.24977e-05	CCA	Group	Control	-0.000216786	0.000494216	202	7	0.661392	0.780544
Erysipelothrix_larvae	2.0796			0.00520357	0.0290707	0.00526507	7	0	7	0.072165	0	0.0346535	0.000120117	0	5.76798e-05	CCA	Group	Control	-0.0014327	0.00104292	202	7	0.17207	0.45708
Enterobacteria_phage_EcoDS1	1.67855			-	0.732368	0.63194	4	3	7	0.0412371	0.0285714	0.0346535	4.77039e-05	2.31827e-05	3.49578e-05	CCA	Group	Control	3.04814e-05	0.000872665	202	7	0.972233	0.978563
Bacteroides_faecis_CAG_32	2.1134			-	0.216167	0.070366	1	6	7	0.0103093	0.0571429	0.0346535	7.36814e-06	0.000129839	7.10285e-05	Control	Group	Control	0.00137339	0.00121694	202	7	0.261416	0.526061
Lactobacillus_delbrueckii	1.78382			-	0.413176	0.204183	5	2	7	0.0515464	0.0190476	0.0346535	6.07879e-05	1.88518e-06	3.01702e-05	CCA	Group	Control	-0.00132772	0.000846049	202	7	0.11845	0.366246
Aeromonas_veronii	2.09504			-	0.415423	0.206905	5	2	7	0.0515464	0.0190476	0.0346535	0.000124463	4.53966e-06	6.21266e-05	CCA	Group	Control	-0.0021267	0.00116844	202	7	0.0765408	0.260643
Prevotella_disiens	0.625469			0.0412068	0.145456	0.0415858	6	1	7	0.0618557	0.00952381	0.0346535	4.22152e-06	6.83694e-08	2.06271e-06	CCA	Group	Control	-0.00021137	0.000195294	202	7	0.280432	0.526061
Anaerotignum_lactatifermentans	1.60649			-	0.720145	0.615803	4	3	7	0.0412371	0.0285714	0.0346535	4.041e-05	1.76533e-05	2.8581e-05	CCA	Group	Control	-0.000669279	0.000750036	202	7	0.384877	0.564534
Lactococcus_phage_bIL285	1.03435			-	0.219697	0.0727587	1	6	7	0.0103093	0.0571429	0.0346535	2.25182e-06	1.08231e-05	6.7072e-06	Control	Group	Control	0.000500461	0.000370667	202	7	0.179737	0.469381
Kluyvera_cryocrescens	0.595999			-	0.445888	0.2803	2	5	7	0.0206186	0.0476191	0.0346535	1.22326e-07	3.94456e-06	2.10913e-06	Control	Group	Control	0.000365515	0.000201998	202	7	0.0756142	0.259777
Cronobacter_phage_ENT47670	1.45091			-	0.445888	0.283701	2	5	7	0.0206186	0.0476191	0.0346535	3.40916e-06	2.82432e-05	1.63179e-05	Control	Group	Control	0.00089162	0.000577411	202	7	0.125269	0.376783
Bacteroides_phage_B124_14	1.3902			-	0.85659	0.766831	3	4	7	0.0309278	0.0380952	0.0346535	8.93897e-07	2.45582e-05	1.31947e-05	Control	Group	Control	0.000471067	0.000533845	202	7	0.378847	0.560032
Porphyromonas_asaccharolytica	0.513543			-	0.491119	0.384381	5	3	8	0.0515464	0.0285714	0.039604	3.26244e-06	6.31304e-07	1.89477e-06	CCA	Group	Control	-0.000402416	0.000204294	202	8	0.052228	0.211373
Phage_Gifsy_2	1.32946			0.0410797	0.145456	0.041434	1	7	8	0.0103093	0.0666667	0.039604	1.79919e-06	2.13529e-05	1.19633e-05	Control	Group	Control	0.000882698	0.000478086	202	8	0.0663254	0.245309
Eubacterium_infirmum	0.902633			-	0.495137	0.38829	5	3	8	0.0515464	0.0285714	0.039604	7.99159e-06	4.7482e-07	4.08436e-06	CCA	Group	Control	-0.000558537	0.000297733	202	8	0.062864	0.237043
Neisseria_subflava	0.552351			0.0231541	0.0936043	0.0233708	7	1	8	0.072165	0.00952381	0.039604	3.56739e-06	2.82554e-07	1.85993e-06	CCA	Group	Control	-0.000166896	0.000190933	202	8	0.38318	0.563878
Mitsuokella_multacida	2.56909	Control	2.28548	0.00566767	0.0307586	0.00572994	0	8	8	0	0.0761905	0.039604	0	0.000370753	0.000192718	Control	Group	Control	0.0039116	0.00192358	202	8	0.0433295	0.190305
Neisseria_elongata	0.847352			-	0.967659	0.923319	4	4	8	0.0412371	0.0380952	0.039604	1.22344e-06	7.03643e-06	4.24504e-06	Control	Group	Control	0.000256315	0.00028878	202	8	0.375843	0.560032
Campylobacter_showae	0.688379			-	0.328237	0.124416	6	2	8	0.0618557	0.0190476	0.039604	4.87955e-06	1.84818e-06	3.30384e-06	CCA	Group	Control	-0.000267956	0.000276601	202	8	0.334653	0.526061
Ruminococcus_sp_CAG_330	3.12107	Control	2.75096	0.00566767	0.0307586	0.00572994	0	8	8	0	0.0761905	0.039604	0	0.00132151	0.000686923	Control	Group	Control	0.00795799	0.00385659	202	8	0.0408098	0.184479
Lactobacillus_reuteri	1.9433	Control	2.32359	0.00566767	0.0307586	0.00572994	0	8	8	0	0.0761905	0.039604	0	8.77615e-05	4.56186e-05	Control	Group	Control	0.00181411	0.000978063	202	8	0.0654774	0.243371
Microbacterium_oxydans	0.249843	CCA	2.61771	0.00274831	0.0167922	0.0027806	8	0	8	0.0824742	0	0.039604	1.77764e-06	0	8.53617e-07	CCA	Group	Control	-0.000244432	0.000130995	202	8	0.0635265	0.238379
Lactonifactor_longoviformis	0.487006			-	0.379729	0.181268	2	6	8	0.0206186	0.0571429	0.039604	1.4285e-07	3.06906e-06	1.6639e-06	Control	Group	Control	0.000260203	0.000179677	202	8	0.149134	0.414678
Absiella_dolichum	1.56141			-	0.967659	0.917658	4	4	8	0.0412371	0.0380952	0.039604	3.64261e-05	1.26255e-05	2.40545e-05	CCA	Group	Control	-4.85955e-05	0.000647111	202	8	0.940256	0.963016
Erwinia_phage_ENT90	0.786297			0.0403786	0.145386	0.0407278	1	7	8	0.0103093	0.0666667	0.039604	7.70431e-07	6.11359e-06	3.54782e-06	Control	Group	Control	0.000493846	0.00026492	202	8	0.067642	0.247807
Enterobacteria_phage_K1F	1.60493			-	0.517272	0.408196	5	3	8	0.0515464	0.0285714	0.039604	4.02655e-05	7.03015e-06	2.29897e-05	CCA	Group	Control	-0.000236849	0.000713246	202	8	0.740433	0.841699
Ruminococcus_champanellensis	1.26327			-	0.315583	0.117578	6	2	8	0.0618557	0.0190476	0.039604	1.83347e-05	3.12955e-06	1.04311e-05	CCA	Group	Control	-0.000717661	0.000472998	202	8	0.132827	0.388336
Harryflintia_acetispora	0.819093			-	0.328237	0.124416	6	2	8	0.0618557	0.0190476	0.039604	6.59314e-06	2.03652e-06	4.2246e-06	CCA	Group	Control	-0.000209666	0.000289824	202	8	0.470287	0.632229
Saccharomyces_cerevisiae	1.17265			0.0410797	0.145456	0.041434	1	7	8	0.0103093	0.0666667	0.039604	1.14914e-06	1.48816e-05	8.28729e-06	Control	Group	Control	0.00106429	0.000420812	202	8	0.0123814	0.0736218
Streptococcus_sinensis	0.65891			-	0.334137	0.127949	6	2	8	0.0618557	0.0190476	0.039604	4.55943e-06	1.79142e-06	3.12061e-06	CCA	Group	Control	-0.00024545	0.000246424	202	8	0.323311	0.526061
Lactobacillus_vaginalis	1.37585			-	0.400355	0.193186	2	6	8	0.0206186	0.0571429	0.039604	2.37601e-05	1.03539e-05	1.67915e-05	CCA	Group	Control	-0.000209548	0.00059942	202	8	0.727165	0.832649
Prevotella_sp_CAG_5226	3.31781	Control	3.01562	0.00566767	0.0307586	0.00572994	0	8	8	0	0.0761905	0.039604	0	0.0020788	0.00108056	Control	Group	Control	0.0103485	0.0045875	202	8	0.0251654	0.127143
Enterococcus_phage_EFRM31	3.50936	CCA	2.96177	0.00274831	0.0167922	0.0027806	8	0	8	0.0824742	0	0.039604	0.00323121	0	0.00155162	CCA	Group	Control	-0.00347627	0.00543711	202	8	0.523532	0.673361
Eubacterium_dolichum_CAG_375	1.46256			-	0.755148	0.65648	5	4	9	0.0515464	0.0380952	0.0445545	2.90106e-05	1.03621e-05	1.93171e-05	CCA	Group	Control	-0.00011216	0.000583928	202	9	0.848355	0.907024
Clostridiales_bacterium_1_7_47FAA	0.923377			0.0113895	0.0542012	0.0114994	8	1	9	0.0824742	0.00952381	0.0445545	8.38257e-06	1.2237e-07	4.0889e-06	CCA	Group	Control	-0.000613012	0.000289857	202	9	0.0391915	0.181407
Granulicatella_elegans	0.305725			-	0.216167	0.0678074	7	2	9	0.072165	0.0190476	0.0445545	2.02174e-06	1.56827e-07	1.05235e-06	CCA	Group	Control	-0.000184072	0.000147151	202	9	0.212438	0.490806
Prevotella_oris	0.693653			0.0120629	0.0563712	0.0121785	8	1	9	0.0824742	0.00952381	0.0445545	4.93916e-06	1.74248e-07	2.46235e-06	CCA	Group	Control	-0.000212766	0.00023578	202	9	0.36797	0.558823
Parabacteroides_chinchillae	0.613249			-	0.445888	0.274953	6	3	9	0.0618557	0.0285714	0.0445545	4.05135e-06	4.10439e-06	4.07892e-06	Control	Group	Control	6.38815e-05	0.000292571	202	9	0.827433	0.898107
Vibrio_phage_pYD38_A	3.19591			-	0.497659	0.392075	3	6	9	0.0309278	0.0571429	0.0445545	8.30798e-05	0.00157002	0.000855996	Control	Group	Control	0.00338658	0.00422193	202	9	0.423425	0.596161
Clostridium_paraputrificum	1.29653			-	0.322911	0.121146	2	7	9	0.0206186	0.0666667	0.0445545	1.02029e-05	1.9794e-05	1.51884e-05	Control	Group	Control	0.000195434	0.000571282	202	9	0.732762	0.836669
Lactococcus_garvieae	1.9624			0.00326523	0.0193305	0.00330093	0	9	9	0	0.0857143	0.0445545	0	9.17066e-05	4.76693e-05	Control	Group	Control	0.00185353	0.000999821	202	9	0.0654866	0.243371
Actinomyces_sp_oral_taxon_180	0.500262			-	0.445888	0.269071	6	3	9	0.0618557	0.0285714	0.0445545	3.16419e-06	2.40781e-06	2.77102e-06	CCA	Group	Control	-0.000146459	0.000230929	202	9	0.530033	0.680591
Clostridium_sp_CAG_167	1.23126			0.00326523	0.0193305	0.00330093	0	9	9	0	0.0857143	0.0445545	0	1.70319e-05	8.85324e-06	Control	Group	Control	0.00103233	0.000424503	202	9	0.0159189	0.08982
Firmicutes_bacterium_CAG_145	1.08707			-	0.906061	0.824011	4	5	9	0.0412371	0.0476191	0.0445545	7.56361e-06	1.22199e-05	9.98395e-06	Control	Group	Control	0.000238587	0.000455247	202	9	0.601216	0.729577
Haemophilus_sputorum	1.49077			-	0.285478	0.104352	2	7	9	0.0206186	0.0666667	0.0445545	3.3065e-07	3.09577e-05	1.62506e-05	Control	Group	Control	0.00146927	0.000582397	202	9	0.012743	0.0751936
Streptococcus_viridans	1.62176			-	0.752915	0.651617	5	4	9	0.0515464	0.0380952	0.0445545	4.18566e-05	1.85785e-05	2.97566e-05	CCA	Group	Control	0.000374465	0.000750903	202	9	0.618552	0.745755
Prevotella_melaninogenica	0.353131			0.00145152	0.00978587	0.00146851	9	0	9	0.0927835	0	0.0445545	2.25492e-06	0	1.08281e-06	CCA	Group	Control	-0.000314387	0.00015194	202	9	0.040753	0.184479
Salmonella_phage_Vi_II_E1	2.30797			0.0113895	0.0542012	0.0114994	8	1	9	0.0824742	0.00952381	0.0445545	0.000203222	3.93318e-07	9.77911e-05	CCA	Group	Control	-0.00274837	0.00136832	202	9	0.0467807	0.198764
Leuconostoc_lactis	1.6632			0.0142236	0.0644949	0.0143508	1	9	10	0.0103093	0.0857143	0.0495049	1.01086e-06	4.60472e-05	2.44209e-05	Control	Group	Control	0.00140542	0.000713979	202	10	0.0511002	0.207897
Citrobacter_werkmanii	1.30171			-	0.967659	0.913235	5	5	10	0.0515464	0.0476191	0.0495049	2.14025e-06	2.00311e-05	1.144e-05	Control	Group	Control	2.99216e-05	0.000491337	202	10	0.951532	0.966537
Corynebacterium_argentoratense	0.991678			-	0.962767	0.898001	5	5	10	0.0515464	0.0476191	0.0495049	9.81019e-06	9.20164e-06	9.49386e-06	CCA	Group	Control	-2.83105e-05	0.000431033	202	10	0.947948	0.965282
Bacteroides_fluxus	2.97193	CCA	2.66377	0.00664062	0.0352591	0.00670515	9	1	10	0.0927835	0.00952381	0.0495049	0.00093742	9.12569e-05	0.000497583	CCA	Group	Control	-0.0081354	0.00339831	202	10	0.0180407	0.09536
Streptococcus_virus_Sfi21	2.51744			-	0.967659	0.918321	5	5	10	0.0515464	0.0476191	0.0495049	0.000329182	3.50209e-05	0.000176277	CCA	Group	Control	0.000345272	0.00197081	202	10	0.861466	0.913462
Clostridium_butyricum	2.02474			0.0390365	0.143448	0.0393415	8	2	10	0.0824742	0.0190476	0.0495049	0.000105862	1.5793e-05	5.90439e-05	CCA	Group	Control	-0.00112053	0.00109918	202	10	0.309373	0.526061
Human_endogenous_retrovirus_K	0.827303			-	0.967659	0.954	5	5	10	0.0515464	0.0476191	0.0495049	2.5734e-06	6.71897e-06	4.72827e-06	Control	Group	Control	0.000192751	0.000300726	202	10	0.522288	0.672881
Neisseria_mucosa	1.30057			0.000765728	0.00539477	0.00077467	10	0	10	0.103093	0	0.0495049	1.99786e-05	0	9.5937e-06	CCA	Group	Control	-0.00086173	0.00044534	202	10	0.0545388	0.217312
Leptotrichia_wadei	0.73698			0.00638807	0.0343872	0.00645038	9	1	10	0.0927835	0.00952381	0.0495049	5.45733e-06	7.41616e-08	2.65915e-06	CCA	Group	Control	-0.000420575	0.000215624	202	10	0.05573	0.218836
Enterococcus_hirae	2.62742			-	0.967659	0.913235	5	5	10	0.0515464	0.0476191	0.0495049	2.03532e-05	0.000424054	0.000230197	Control	Group	Control	0.00252127	0.00210888	202	10	0.233295	0.503736
Microbacterium_phage_Min1	0.710188			0.00188026	0.0123469	0.00190075	0	10	10	0	0.0952381	0.0495049	0	5.13083e-06	2.66702e-06	Control	Group	Control	0.000678851	0.000220515	202	10	0.00237264	0.0182219
Clostridium_methylpentosum	0.447527			0.000765728	0.00539477	0.00077467	10	0	10	0.103093	0	0.0495049	2.80238e-06	0	1.3457e-06	CCA	Group	Control	-0.000555985	0.000165853	202	10	0.00124397	0.0109271
Methanosphaera_stadtmanae	1.94663			0.0421784	0.147998	0.0425041	8	2	10	0.0824742	0.0190476	0.0495049	8.84367e-05	1.73244e-05	5.14724e-05	CCA	Group	Control	-0.000910304	0.00102456	202	10	0.375417	0.560032
Streptococcus_sobrinus	1.4026			-	0.955754	0.882805	5	5	10	0.0515464	0.0476191	0.0495049	1.66568e-05	2.52698e-05	2.11339e-05	Control	Group	Control	-0.000645531	0.000677577	202	10	0.342502	0.529508
Dorea_sp_CAG_317	1.78632			-	0.964195	0.903076	5	5	10	0.0515464	0.0476191	0.0495049	6.11393e-05	3.59875e-05	4.80654e-05	CCA	Group	Control	-0.000555085	0.000913269	202	10	0.544029	0.688749
Prevotella_nigrescens	1.85547			0.000765728	0.00539477	0.00077467	10	0	10	0.103093	0	0.0495049	7.16926e-05	0	3.44266e-05	CCA	Group	Control	-0.00271288	0.000831312	202	10	0.00141065	0.0122521
Prevotella_intermedia	1.73846			0.000765728	0.00539477	0.00077467	10	0	10	0.103093	0	0.0495049	5.47601e-05	0	2.62957e-05	CCA	Group	Control	-0.00179895	0.000754763	202	10	0.0205139	0.105715
Salmonella_virus_Jersey	1.78404			-	0.962767	0.898001	5	5	10	0.0515464	0.0476191	0.0495049	2.69218e-05	6.08185e-05	4.45414e-05	Control	Group	Control	0.000410938	0.000956246	202	10	0.670464	0.787643
Clostridium_spiroforme	1.03015			-	0.761047	0.663578	6	5	11	0.0618557	0.0476191	0.0544554	1.0719e-05	6.13265e-06	8.33501e-06	CCA	Group	Control	-0.000135591	0.000402328	202	11	0.736549	0.839753
Olsenella_profusa	0.163191			-	0.563315	0.447445	4	7	11	0.0412371	0.0666667	0.0544554	1.34764e-06	1.4561e-06	1.40402e-06	Control	Group	Control	-4.78614e-05	0.000180976	202	11	0.791917	0.882365
Sanguibacteroides_justesenii	1.8551			-	0.903676	0.820673	5	6	11	0.0515464	0.0571429	0.0544554	2.66117e-05	7.16309e-05	5.00128e-05	Control	Group	Control	0.000892643	0.00103531	202	11	0.389721	0.568405
Alloprevotella_tannerae	2.48404	CCA	2.19179	0.000403125	0.00312129	0.000407827	11	0	11	0.113402	0	0.0544554	0.000304816	0	0.000146372	CCA	Group	Control	-0.00301184	0.00177464	202	11	0.0931283	0.306333
Streptococcus_lutetiensis	2.35887			-	0.91688	0.839781	5	6	11	0.0515464	0.0571429	0.0544554	2.86163e-06	0.00022849	0.000120144	Control	Group	Control	0.00208386	0.00152859	202	11	0.174387	0.460271
Clostridium_sp_CAG_510	3.19722			-	0.534174	0.422226	4	7	11	0.0412371	0.0666667	0.0544554	0.000246873	0.00157478	0.000937122	Control	Group	Control	0.00440014	0.0045353	202	11	0.333478	0.526061
Clostridium_scindens	1.28856			-	0.264966	0.0956344	8	3	11	0.0824742	0.0285714	0.0544554	1.75711e-06	1.94341e-05	1.09456e-05	Control	Group	Control	8.52032e-05	0.000461105	202	11	0.853593	0.910107
Eikenella_corrodens	0.87063			0.0207371	0.0850551	0.0209062	9	2	11	0.0927835	0.0190476	0.0544554	7.42386e-06	3.73323e-07	3.75898e-06	CCA	Group	Control	-0.000420386	0.000280599	202	11	0.135714	0.389987
Peptostreptococcus_stomatis	1.2804			-	0.959971	0.887942	5	6	11	0.0515464	0.0571429	0.0544554	1.9072e-05	2.27703e-06	1.0342e-05	CCA	Group	Control	-9.60509e-05	0.000473868	202	11	0.83963	0.900186
Ruminococcus_sp_CAG_579	2.63902			-	0.268506	0.0972596	3	9	12	0.0309278	0.0857143	0.0594059	5.21898e-05	0.000435529	0.000251451	Control	Group	Control	0.0042701	0.00226516	202	12	0.0612564	0.233257
Blautia_producta	1.54098			-	0.912554	0.834639	6	6	12	0.0618557	0.0571429	0.0594059	3.47522e-05	5.10742e-06	1.93428e-05	CCA	Group	Control	-0.000755353	0.000645826	202	12	0.249478	0.516726
Candidatus_Stoquefichus_sp_KLE1796	1.14027			0.0118415	0.0559403	0.0119407	10	2	12	0.103093	0.0190476	0.0594059	1.38125e-05	1.13705e-06	7.22376e-06	CCA	Group	Control	-0.000691349	0.000371985	202	12	0.0696737	0.248909
Parvimonas_micra	1.35938			-	0.733481	0.633849	5	7	12	0.0515464	0.0666667	0.0594059	7.2042e-06	2.28762e-05	1.53506e-05	Control	Group	Control	0.000480903	0.000540853	202	12	0.374992	0.560032
Clostridium_celatum	1.6172			-	0.445888	0.260121	4	8	12	0.0412371	0.0761905	0.0594059	1.92894e-06	4.1419e-05	2.24559e-05	Control	Group	Control	0.00125171	0.000686425	202	12	0.0698628	0.248909
Atopobium_rimae	0.72989			-	0.175642	0.053031	9	3	12	0.0927835	0.0285714	0.0594059	5.36896e-06	1.54856e-06	3.38311e-06	CCA	Group	Control	-0.000538286	0.000256882	202	12	0.0399605	0.183675
Actinomyces_massiliensis	0.650347			0.00489604	0.0278788	0.004941	1	11	12	0.0103093	0.104762	0.0594059	9.90722e-07	4.47041e-06	2.79947e-06	Control	Group	Control	0.000580205	0.000240625	202	12	0.0173781	0.093939
Ruminococcus_sp_CAG_488	2.32871			0.000355377	0.00279815	0.000359239	0	13	13	0	0.12381	0.0643564	0	0.000213163	0.000110802	Control	Group	Control	0.00407002	0.00150118	202	13	0.00738312	0.0479593
Lactobacillus_gasseri	2.86235	Control	2.55115	0.0132114	0.0601974	0.0133166	2	11	13	0.0206186	0.104762	0.0643564	3.32519e-07	0.000728361	0.000378763	Control	Group	Control	0.00434682	0.00279132	202	13	0.124216	0.375096
Lactococcus_petauri	2.13987			0.000355377	0.00279815	0.000359239	0	13	13	0	0.12381	0.0643564	0	0.000137999	7.1732e-05	Control	Group	Control	0.00235387	0.00122279	202	13	0.0557706	0.218836
Olsenella_scatoligenes	2.06279			-	0.410085	0.200519	4	9	13	0.0412371	0.0857143	0.0643564	2.20715e-06	0.000115556	6.11262e-05	Control	Group	Control	0.00122297	0.00114566	202	13	0.287621	0.526061
Megamonas_funiformis_CAG_377	2.5423			-	0.552634	0.437764	5	8	13	0.0515464	0.0761905	0.0643564	6.183e-05	0.000348582	0.000210884	Control	Group	Control	0.00377278	0.00209986	202	13	0.0743815	0.256682
Neisseria_sicca	1.16763			0.000893869	0.0062322	0.000902984	12	1	13	0.123711	0.00952381	0.0643564	1.47106e-05	2.07209e-07	7.17173e-06	CCA	Group	Control	-0.00105106	0.000363978	202	13	0.00440039	0.0314954
Actinomyces_sp_oral_taxon_897	0.852258			0.000355377	0.00279815	0.000359239	0	13	13	0	0.12381	0.0643564	0	7.11637e-06	3.6991e-06	Control	Group	Control	0.000821861	0.000258632	202	13	0.00257276	0.0193082
Fusobacterium_ulcerans	2.38558			-	0.717835	0.610217	7	6	13	0.072165	0.0571429	0.0643564	0.000242983	1.53799e-05	0.000124674	CCA	Group	Control	-0.00230595	0.0016166	202	13	0.157619	0.428801
Propionibacterium_acidifaciens	0.992433			-	0.415423	0.20656	4	9	13	0.0412371	0.0857143	0.0643564	9.82726e-06	5.31093e-06	7.47967e-06	CCA	Group	Control	0.000296459	0.000386514	202	13	0.44517	0.611681
[Collinsella]_massiliensis	0	Control	2.18767	0.0177687	0.0764685	0.0179053	2	11	13	0.0206186	0.104762	0.0643564	3.06313e-07	5.60693e-07	4.3854e-07	Control	Group	Control	0.000191303	9.38299e-05	202	13	0.0473615	0.19897
Lachnospiraceae_bacterium_oral_taxon_096	0.893588			-	0.397417	0.19074	4	9	13	0.0412371	0.0857143	0.0643564	1.81773e-06	7.82686e-06	4.94129e-06	Control	Group	Control	0.000688099	0.000326096	202	13	0.0368209	0.175045
Enterococcus_casseliflavus	1.85872			-	0.823458	0.733975	7	6	13	0.072165	0.0571429	0.0643564	4.51713e-06	7.22303e-05	3.97146e-05	Control	Group	Control	0.001122	0.000870694	202	13	0.199022	0.488394
Anaerofustis_stercorihominis	0.689353			-	0.771301	0.675512	6	8	14	0.0618557	0.0761905	0.0693069	2.19467e-06	4.8905e-06	3.59597e-06	Control	Group	Control	0.000149921	0.000257578	202	14	0.56123	0.698601
Parascardovia_denticolens	0.686261			-	0.952319	0.878232	7	7	14	0.072165	0.0666667	0.0693069	3.72513e-06	4.8558e-06	4.31285e-06	Control	Group	Control	2.22068e-05	0.00028552	202	14	0.938083	0.963016
Streptococcus_infantarius	2.09728			-	0.369057	0.169618	9	5	14	0.0927835	0.0476191	0.0693069	0.000125107	1.8729e-06	6.10499e-05	CCA	Group	Control	-0.000549628	0.00112444	202	14	0.626729	0.751103
Fusobacterium_varium	1.55782			-	0.952319	0.878232	7	7	14	0.072165	0.0666667	0.0693069	3.6126e-05	3.52115e-05	3.56506e-05	CCA	Group	Control	-7.49971e-05	0.000828073	202	14	0.927926	0.95894
Enterobacter_mori	1.71024			-	0.907779	0.826749	7	7	14	0.072165	0.0666667	0.0693069	5.1315e-05	1.75961e-05	3.37878e-05	CCA	Group	Control	-0.000796438	0.000808532	202	14	0.326123	0.526061
Lactobacillus_fermentum	2.33639			-	0.445888	0.341046	5	9	14	0.0515464	0.0857143	0.0693069	7.29416e-05	0.000216965	0.000147805	Control	Group	Control	0.00113481	0.00169885	202	14	0.504914	0.657068
Streptococcus_pasteurianus	2.34608			-	0.963412	0.899849	7	7	14	0.072165	0.0666667	0.0693069	0.000202807	0.000221861	0.000212711	Control	Group	Control	0.000232659	0.00207063	202	14	0.910781	0.945012
Campylobacter_gracilis	0.992043			-	0.408054	0.198484	9	5	14	0.0927835	0.0476191	0.0693069	9.81845e-06	2.8922e-06	6.21817e-06	CCA	Group	Control	-0.000689065	0.000363789	202	14	0.0671416	0.247145
Streptococcus_phage_EJ_1	1.21156			-	0.967659	0.934585	7	7	14	0.072165	0.0666667	0.0693069	1.18005e-05	1.62764e-05	1.41271e-05	Control	Group	Control	-2.58941e-06	0.000543318	202	14	0.996227	0.996227
Monoglobus_pectinilyticus	1.76514			-	0.836275	0.746481	8	7	15	0.0824742	0.0666667	0.0742574	2.20717e-05	5.82294e-05	4.08665e-05	Control	Group	Control	0.000755977	0.000890135	202	15	0.396767	0.576505
Citrobacter_koseri	3.65798	CCA	3.37797	0.00202132	0.0130286	0.00203941	13	2	15	0.134021	0.0190476	0.0742574	0.0045497	8.70963e-06	0.00218928	CCA	Group	Control	-0.0148865	0.00680568	202	15	0.0304582	0.149014
Raoultella_ornithinolytica	1.5773			-	0.659142	0.545732	6	9	15	0.0618557	0.0857143	0.0742574	8.09847e-06	3.77835e-05	2.35288e-05	Control	Group	Control	0.000413064	0.000674383	202	15	0.540899	0.688749
Lactococcus_lactis	1.68274			-	0.225466	0.0749609	4	11	15	0.0412371	0.104762	0.0742574	2.3925e-06	4.81659e-05	2.61856e-05	Control	Group	Control	0.00176526	0.000726283	202	15	0.0164088	0.0906
Blautia_coccoides	1.56352			-	0.769087	0.671583	8	7	15	0.0824742	0.0666667	0.0742574	4.99665e-06	3.66029e-05	2.14256e-05	Control	Group	Control	0.000864548	0.000660289	202	15	0.19291	0.48352
Actinomyces_sp_oral_taxon_181	0.902072			0.0454311	0.156448	0.0457176	11	4	15	0.113402	0.0380952	0.0742574	7.98127e-06	3.82017e-06	5.81832e-06	CCA	Group	Control	-0.00041137	0.000331563	202	15	0.216171	0.490806
Prevotella_denticola	1.72629			2.99925e-05	0.000289574	3.03435e-05	15	0	15	0.154639	0	0.0742574	5.32462e-05	0	2.55687e-05	CCA	Group	Control	-0.00240535	0.000715647	202	15	0.00180057	0.0144983
Actinomyces_sp_HPA0247	0.668649			-	0.270212	0.0982271	4	11	15	0.0412371	0.104762	0.0742574	4.66283e-06	3.14326e-06	3.87295e-06	CCA	Group	Control	8.19437e-05	0.000272334	202	15	0.763808	0.859423
Anaeroglobus_geminatus	2.16701			0.000242502	0.00199376	0.000245029	14	1	15	0.14433	0.00952381	0.0742574	0.000146895	5.83626e-08	7.05689e-05	CCA	Group	Control	-0.0037286	0.00116505	202	15	0.00175537	0.0143545
Corynebacterium_durum	0.77764			0.0258453	0.103155	0.0260223	3	12	15	0.0309278	0.114286	0.0742574	1.3978e-06	5.99294e-06	3.78636e-06	Control	Group	Control	0.000566455	0.000277421	202	15	0.0428121	0.189107
Eisenbergiella_massiliensis	1.93366			-	0.347131	0.149437	10	5	15	0.103093	0.0476191	0.0742574	3.87931e-05	8.58341e-05	6.32451e-05	Control	Group	Control	-0.000137729	0.00117619	202	15	0.906936	0.944374
Enterococcus_gallinarum	1.01081			-	0.783388	0.687111	8	7	15	0.0824742	0.0666667	0.0742574	7.70843e-06	1.0252e-05	9.03059e-06	Control	Group	Control	4.65147e-05	0.000420908	202	15	0.912268	0.945055
Weissella_cibaria	1.69069			6.54891e-05	0.00058822	6.62033e-05	0	16	16	0	0.152381	0.0792079	0	4.90552e-05	2.5499e-05	Control	Group	Control	0.00210501	0.000706612	202	16	0.00326178	0.0240129
Scardovia_wiggsiae	0.867207			-	0.589614	0.471386	9	7	16	0.0927835	0.0666667	0.0792079	7.36558e-06	4.3429e-06	5.79438e-06	CCA	Group	Control	-0.000293405	0.000329651	202	16	0.37451	0.560032
Lactobacillus_oris	2.29575			-	0.962767	0.89563	8	8	16	0.0824742	0.0761905	0.0792079	2.41725e-05	0.000197584	0.000114312	Control	Group	Control	0.000922349	0.00153225	202	16	0.548669	0.691878
Streptococcus_milleri	0.992167			-	0.596601	0.477744	9	7	16	0.0927835	0.0666667	0.0792079	9.82126e-06	6.5271e-06	8.10895e-06	CCA	Group	Control	-0.000158821	0.000405609	202	16	0.696466	0.803535
Actinomyces_sp_oral_taxon_448	0.926877			0.0128699	0.0589447	0.0129633	3	13	16	0.0309278	0.12381	0.0792079	3.55952e-07	8.4504e-06	4.56346e-06	Control	Group	Control	0.000577078	0.000303302	202	16	0.0589639	0.226762
Fusobacterium_sp_oral_taxon_370	1.48523			0.000148213	0.00127211	0.000149757	15	1	16	0.154639	0.00952381	0.0792079	3.05656e-05	8.04714e-07	1.50958e-05	CCA	Group	Control	-0.00117319	0.000539619	202	16	0.0308766	0.150111
Actinomyces_johnsonii	0.926419			0.000510687	0.00383234	0.000515606	1	15	16	0.0103093	0.142857	0.0792079	3.25139e-07	8.4415e-06	4.54404e-06	Control	Group	Control	0.000989821	0.000299163	202	16	0.00113218	0.0102962
Citrobacter_braakii	1.12258			-	0.875115	0.789075	7	9	16	0.072165	0.0857143	0.0792079	9.49834e-06	1.32611e-05	1.14542e-05	Control	Group	Control	6.02776e-05	0.000465389	202	16	0.897082	0.935822
Streptococcus_sp_F0442	0.940007			-	0.627461	0.506923	9	7	16	0.0927835	0.0666667	0.0792079	8.70979e-06	2.47361e-06	5.46821e-06	CCA	Group	Control	-0.000269371	0.000337541	202	16	0.426051	0.596161
Prevotella_sp_AM42_24	3.39569			-	0.246091	0.0834098	5	12	17	0.0515464	0.114286	0.0841584	4.74359e-05	0.0024871	0.00131558	Control	Group	Control	0.0128495	0.00497838	202	17	0.0105655	0.0639712
Firmicutes_bacterium_CAG_238	1.68358			0.00726567	0.0377236	0.00732023	3	14	17	0.0309278	0.133333	0.0841584	2.72253e-07	4.82587e-05	2.52157e-05	Control	Group	Control	0.00158878	0.000717237	202	17	0.0279012	0.14005
Klebsiella_virus_KP32	3.83818	CCA	3.54332	8.13756e-05	0.000722303	8.22285e-05	16	1	17	0.164948	0.00952381	0.0841584	0.00688932	0.000238978	0.00343246	CCA	Group	Control	-0.0131041	0.00858733	202	17	0.130169	0.387702
Oxalobacter_formigenes	1.9493			-	0.967659	0.932213	8	9	17	0.0824742	0.0857143	0.0841584	4.4539e-05	8.89805e-05	6.76398e-05	Control	Group	Control	0.00126825	0.00118281	202	17	0.288459	0.526061
Bacteroides_sp_OM05_12	2.05985			0.039979	0.145287	0.0402218	12	5	17	0.123711	0.0476191	0.0841584	0.000114777	4.85046e-06	5.7637e-05	CCA	Group	Control	-0.00184831	0.0010223	202	17	0.0721269	0.251144
Butyrivibrio_sp_CAG_318	3.00067			-	0.329498	0.125747	5	12	17	0.0515464	0.114286	0.0841584	0.00100154	0.000736961	0.000864013	CCA	Group	Control	0.0017318	0.00433434	202	17	0.689981	0.800833
Ruminococcus_sp_CAG_403	3.47051	Control	3.16423	0.0190336	0.0783566	0.0191584	4	14	18	0.0412371	0.133333	0.0891089	1.48353e-05	0.00295465	0.00154296	Control	Group	Control	0.011419	0.00567669	202	18	0.0467983	0.198764
Salmonella_phage_Fels_1	1.75743			0.00465575	0.0266647	0.00469134	3	15	18	0.0309278	0.142857	0.0891089	3.07958e-06	5.72042e-05	3.12136e-05	Control	Group	Control	0.00196335	0.000752971	202	18	0.00981269	0.0602001
Collinsella_intestinalis	2.54589	CCA	2.26417	3.23962e-05	0.000308666	3.27434e-05	17	1	18	0.175258	0.00952381	0.0891089	0.000351472	1.3788e-07	0.000168848	CCA	Group	Control	-0.00571083	0.00184554	202	18	0.00303538	0.022561
Lactobacillus_phage_phiadh	0.943902			-	0.961613	0.891426	9	9	18	0.0927835	0.0857143	0.0891089	8.78825e-06	8.73677e-06	8.76149e-06	CCA	Group	Control	-0.000208711	0.00042219	202	18	0.621676	0.747364
Solobacterium_moorei	0.845452			0.00755136	0.0384296	0.00760638	14	4	18	0.14433	0.0380952	0.0891089	7.00571e-06	1.61072e-06	4.20138e-06	CCA	Group	Control	-0.000779678	0.000308735	202	18	0.0136588	0.0787927
Rothia_dentocariosa	0.330078			-	0.627461	0.512026	10	8	18	0.103093	0.0761905	0.0891089	1.61876e-06	2.13835e-06	1.88884e-06	Control	Group	Control	-7.12067e-05	0.00019497	202	18	0.715683	0.820805
Klebsiella_michiganensis	1.72685			-	0.967659	0.962058	9	10	19	0.0927835	0.0952381	0.0940594	3.562e-05	5.33148e-05	4.48178e-05	Control	Group	Control	0.000545788	0.000934319	202	19	0.560078	0.698291
Atopobium_parvulum	0.977201			0.00100356	0.00692328	0.00101207	16	3	19	0.164948	0.0285714	0.0940594	9.48857e-06	1.58576e-06	5.38068e-06	CCA	Group	Control	-0.000874628	0.000318776	202	19	0.00825237	0.0513184
Desulfovibrionaceae_bacterium	1.68183			0.00254135	0.0157138	0.00256137	3	16	19	0.0309278	0.152381	0.0940594	2.68079e-06	4.80649e-05	2.62715e-05	Control	Group	Control	0.00198491	0.000713842	202	19	0.00595731	0.0403947
Pseudopropionibacterium_propionicum	0.490257			0.0491767	0.166926	0.0494515	5	14	19	0.0515464	0.133333	0.0940594	9.1518e-07	3.09213e-06	2.04676e-06	Control	Group	Control	0.000389994	0.000204109	202	19	0.058188	0.226017
Actinomyces_sp_S6_Spd3	0.730265			-	0.208646	0.0642404	13	6	19	0.134021	0.0571429	0.0940594	5.3736e-06	2.24735e-06	3.74857e-06	CCA	Group	Control	-0.00036778	0.00027617	202	19	0.184833	0.474672
Blautia_sp_CAG_257	3.17813	Control	2.91041	0.00886792	0.04396	0.00892849	4	16	20	0.0412371	0.152381	0.0990099	9.6918e-05	0.00150704	0.000829903	Control	Group	Control	0.0066139	0.00422953	202	20	0.11977	0.366429
Streptococcus_virus_phiAbc2	1.89415			-	0.435445	0.218004	7	13	20	0.072165	0.12381	0.0990099	7.83695e-05	1.67077e-05	4.63176e-05	CCA	Group	Control	0.000569671	0.00100795	202	20	0.573895	0.70416
Olsenella_uli	0.777781			-	0.285478	0.104734	13	7	20	0.134021	0.0666667	0.0990099	5.99488e-06	3.1065e-06	4.4935e-06	CCA	Group	Control	-0.000475165	0.000291774	202	20	0.111828	0.352516
Pyramidobacter_sp_C12_8	0.817184			0.00868841	0.0433469	0.00874788	15	5	20	0.154639	0.0476191	0.0990099	6.56423e-06	3.52114e-07	3.33516e-06	CCA	Group	Control	-0.000881825	0.000253534	202	20	0.000771491	0.0073625
Lachnospiraceae_bacterium_2_1_46FAA	2.88999	Control	2.67514	0.000672931	0.00499634	0.000678675	17	3	20	0.175258	0.0285714	0.0990099	0.00047415	0.000776227	0.00063117	Control	Group	Control	-0.00353537	0.0036666	202	20	0.338178	0.526061
Roseburia_sp_CAG_182	2.05726			0.00711357	0.0371626	0.00716329	4	16	20	0.0412371	0.152381	0.0990099	8.73832e-06	0.000114094	6.35023e-05	Control	Group	Control	0.00360857	0.00113661	202	20	0.00176413	0.0143545
Haemophilus_phage_Aaphi23	2.05463			-	0.334436	0.128496	13	7	20	0.134021	0.0666667	0.0990099	0.000113405	3.24265e-05	7.13123e-05	CCA	Group	Control	-0.00051689	0.00121827	202	20	0.67218	0.788401
Cloacibacillus_porcorum	1.64896			-	0.3417	0.144307	7	14	21	0.072165	0.133333	0.10396	3.75652e-05	4.45618e-05	4.1202e-05	Control	Group	Control	0.00125307	0.000909196	202	21	0.170865	0.457018
Alistipes_inops	3.21784			-	0.792008	0.695697	9	12	21	0.0927835	0.114286	0.10396	0.00165134	0.00121325	0.00142362	CCA	Group	Control	0.000641562	0.00551978	202	21	0.907723	0.944374
Gemella_morbillorum	1.04516			-	0.377462	0.179698	13	8	21	0.134021	0.0761905	0.10396	1.10957e-05	4.23357e-06	7.52877e-06	CCA	Group	Control	-0.000416873	0.000401378	202	21	0.300611	0.526061
Lactobacillus_ruminis	3.35307			-	0.445888	0.24246	8	13	21	0.0824742	0.12381	0.10396	2.42287e-05	0.00225462	0.00118359	Control	Group	Control	0.0115018	0.00477627	202	21	0.0169428	0.0928848
Dielma_fastidiosa	1.5954			-	0.237677	0.0799432	14	7	21	0.14433	0.0666667	0.10396	2.32863e-05	3.93914e-05	3.16578e-05	Control	Group	Control	-0.000163674	0.000781147	202	21	0.834282	0.898107
Prevotella_sp_CAG_520	3.55664			-	0.445888	0.277039	8	13	21	0.0824742	0.12381	0.10396	0.00152659	0.00360276	0.00260579	Control	Group	Control	0.011488	0.00707147	202	21	0.105832	0.335491
Streptococcus_thermophilus	2.5895			-	0.552634	0.438247	9	13	22	0.0927835	0.12381	0.108911	8.84198e-05	0.000388594	0.000244451	Control	Group	Control	0.00325357	0.00224695	202	22	0.149706	0.414777
Lautropia_mirabilis	1.14331			0.000135828	0.00119041	0.000137059	19	3	22	0.195876	0.0285714	0.108911	1.39095e-05	1.02994e-06	7.2147e-06	CCA	Group	Control	-0.00125647	0.00035871	202	22	0.00120119	0.0107967
Parabacteroides_gordonii	1.58429			0.00294268	0.0177617	0.00296411	17	5	22	0.175258	0.0476191	0.108911	3.83965e-05	4.10916e-06	2.05739e-05	CCA	Group	Control	-0.00166028	0.000620819	202	22	0.00818659	0.0513184
Catenibacterium_mitsuokai	2.83223	Control	2.5995	0.00708116	0.0371626	0.00712861	5	17	22	0.0515464	0.161905	0.108911	9.71826e-07	0.000679558	0.000353702	Control	Group	Control	0.00820384	0.0026555	202	22	0.00238087	0.0182219
Streptococcus_phage_MM1	1.20154			-	0.883569	0.80127	10	12	22	0.103093	0.114286	0.108911	1.08792e-05	1.59054e-05	1.34918e-05	Control	Group	Control	0.000159511	0.000492657	202	22	0.747107	0.844318
Anaeromassilibacillus_sp_An250	1.02667			-	0.297672	0.10975	7	15	22	0.072165	0.142857	0.108911	4.58384e-06	1.06335e-05	7.72845e-06	Control	Group	Control	0.000453469	0.000378527	202	22	0.232341	0.503736
Clostridium_sp_CAG_242	2.05513			0.0229871	0.0930775	0.0231189	16	7	23	0.164948	0.0666667	0.113861	0.000113534	2.79416e-05	6.90429e-05	CCA	Group	Control	-0.00253108	0.00116036	202	23	0.0304527	0.149014
Butyrivibrio_crossotus	3.8265			-	0.575322	0.457727	13	10	23	0.134021	0.0952381	0.113861	0.00670655	0.00101147	0.00374624	CCA	Group	Control	-0.000445141	0.00878895	202	23	0.95966	0.96843
Christensenella_minuta	1.12965			-	0.936306	0.858786	12	12	24	0.123711	0.114286	0.118812	1.34787e-05	1.28892e-05	1.31723e-05	CCA	Group	Control	6.71396e-05	0.000510762	202	24	0.89562	0.93556
Comamonas_kerstersii	2.07379			0.00303053	0.018146	0.00305171	5	19	24	0.0515464	0.180952	0.118812	2.90037e-06	0.00011852	6.29998e-05	Control	Group	Control	0.00316973	0.00111024	202	24	0.00477849	0.0331123
Clostridium_phage_vB_CpeS_CP51	1.85758			-	0.755148	0.655689	13	11	24	0.134021	0.104762	0.118812	1.0198e-05	7.20414e-05	4.23443e-05	Control	Group	Control	0.00108007	0.000908929	202	24	0.23818	0.510171
Streptococcus_phage_SM1	1.40762			-	0.796316	0.701541	11	14	25	0.113402	0.133333	0.123762	2.0977e-05	2.55636e-05	2.33611e-05	Control	Group	Control	0.000282576	0.000668967	202	25	0.674598	0.788902
Klebsiella_oxytoca	1.84324			-	0.967659	0.966407	12	13	25	0.123711	0.12381	0.123762	6.9701e-05	5.11823e-05	6.0075e-05	CCA	Group	Control	0.000475617	0.00108876	202	25	0.663822	0.782217
Bacteroides_faecis	2.69285	Control	2.37414	2.68364e-06	3.28762e-05	2.71141e-06	1	24	25	0.0103093	0.228571	0.123762	1.10265e-05	0.000493001	0.000261558	Control	Group	Control	0.00829217	0.00219995	202	25	0.000218652	0.00228403
Blautia_hansenii	2.3119			-	0.400355	0.193143	15	10	25	0.154639	0.0952381	0.123762	5.55173e-05	0.000205067	0.000133253	Control	Group	Control	0.00054462	0.00162511	202	25	0.740264	0.841699
Salmonella_virus_SP31	3.93921	CCA	3.69696	3.24783e-08	5.64638e-07	3.28703e-08	25	0	25	0.257732	0	0.123762	0.00869381	0	0.00417475	CCA	Group	Control	-0.0219514	0.00950287	202	25	0.0221044	0.112412
Citrobacter_portucalensis	1.86865			-	0.688412	0.5762	11	15	26	0.113402	0.142857	0.128713	3.21229e-05	7.39002e-05	5.38388e-05	Control	Group	Control	0.000745602	0.0010256	202	26	0.469098	0.63173
Alistipes_onderdonkii	2.27018			-	0.675387	0.563551	14	12	26	0.14433	0.114286	0.128713	4.05724e-05	0.000186286	0.000116315	Control	Group	Control	0.00138927	0.00148172	202	26	0.349767	0.537514
Campylobacter_concisus	1.87351			0.00149511	0.00994869	0.00150582	20	6	26	0.206186	0.0571429	0.128713	7.47322e-05	2.14405e-05	4.70311e-05	CCA	Group	Control	-0.00198079	0.000997659	202	26	0.049802	0.206709
Streptococcus_phage_PH10	1.38744			-	0.58247	0.464921	14	12	26	0.14433	0.114286	0.128713	2.44027e-05	1.44216e-05	1.92145e-05	CCA	Group	Control	-0.000514745	0.000583678	202	26	0.378909	0.560032
Gemella_haemolysans	1.39688			0.0073433	0.037825	0.00738885	19	7	26	0.195876	0.0666667	0.128713	2.49388e-05	3.29321e-06	1.36874e-05	CCA	Group	Control	-0.00117711	0.000501113	202	26	0.0202759	0.10519
Lactobacillus_crispatus	2.44599			-	0.627461	0.507682	11	15	26	0.113402	0.142857	0.128713	0.000279248	0.000181596	0.000228488	CCA	Group	Control	-0.000364718	0.00227565	202	26	0.873023	0.919914
Clostridium_sp_CAG_253	2.4192	Control	2.10731	1.94261e-06	2.57138e-05	1.96263e-06	1	25	26	0.0103093	0.238095	0.128713	3.53436e-05	0.000262545	0.000153443	Control	Group	Control	0.00586054	0.00169915	202	26	0.00068966	0.00683471
Bacteroides_faecichinchillae	1.00312			0.00395214	0.0229463	0.00397776	20	7	27	0.206186	0.0666667	0.133663	1.00721e-05	1.98393e-06	5.86783e-06	CCA	Group	Control	-0.00119783	0.000360633	202	27	0.0012396	0.0109271
Lactobacillus_paragasseri	3.14637			-	0.482141	0.376731	11	16	27	0.113402	0.152381	0.133663	3.43964e-05	0.00140076	0.000744637	Control	Group	Control	0.00517764	0.00391408	202	27	0.190515	0.48352
Sellimonas_intestinalis	1.92669			-	0.495924	0.390067	15	12	27	0.154639	0.114286	0.133663	8.44678e-05	4.27872e-05	6.28021e-05	CCA	Group	Control	-0.000961417	0.0010856	202	27	0.377117	0.560032
Eubacterium_sulci	1.2981			-	0.666915	0.554756	12	15	27	0.123711	0.142857	0.133663	3.67189e-06	1.98653e-05	1.20893e-05	Control	Group	Control	0.000895523	0.000490621	202	27	0.0698749	0.248909
Streptococcus_phage_PH15	1.5863			-	0.445888	0.317023	16	12	28	0.164948	0.114286	0.138614	3.85745e-05	2.43904e-05	3.12016e-05	CCA	Group	Control	-0.000868029	0.000766726	202	28	0.260175	0.526061
Victivallis_vadensis	2.12252			-	0.967659	0.95589	14	15	29	0.14433	0.142857	0.143564	8.84644e-05	0.000132592	0.000111402	Control	Group	Control	-0.000345123	0.00149294	202	29	0.817447	0.898107
Fusobacterium_periodonticum	2.23166			1.76542e-06	2.41779e-05	1.78284e-06	26	3	29	0.268041	0.0285714	0.143564	0.000170473	5.95243e-06	8.49551e-05	CCA	Group	Control	-0.00364482	0.00127691	202	29	0.00829858	0.0513184
Catabacter_hongkongensis	1.3024			-	0.810627	0.716247	15	14	29	0.154639	0.133333	0.143564	1.03011e-05	2.00633e-05	1.53755e-05	Control	Group	Control	0.000374933	0.000549969	202	29	0.496576	0.6484
Actinobaculum_sp_oral_taxon_183	1.15217			1.18932e-05	0.000123695	1.20014e-05	3	26	29	0.0309278	0.247619	0.143564	1.61908e-06	1.41962e-05	8.15669e-06	Control	Group	Control	0.00157457	0.000382547	202	29	6.45374e-05	0.000779491
Streptococcus_sp_A12	0.687848			-	0.981088	0.981088	14	15	29	0.14433	0.142857	0.143564	4.45459e-06	4.87358e-06	4.67238e-06	Control	Group	Control	-7.34182e-05	0.000301125	202	29	0.808039	0.893583
Enterococcus_faecalis	2.5175			-	0.185483	0.0568687	19	10	29	0.195876	0.0952381	0.143564	0.000329228	0.000262808	0.000294703	CCA	Group	Control	-0.000719162	0.00229905	202	29	0.754769	0.851222
Klebsiella_aerogenes	3.42545	CCA	3.15328	0.00232262	0.0146914	0.0023377	22	8	30	0.226804	0.0761905	0.148515	0.00266351	0.000165934	0.00136527	CCA	Group	Control	-0.0136559	0.00505881	202	30	0.00755207	0.0486479
Slackia_isoflavoniconvertens	2.74502	Control	2.42049	3.478e-06	4.05066e-05	3.51092e-06	3	27	30	0.0309278	0.257143	0.148515	1.77263e-06	0.000555928	0.000289824	Control	Group	Control	0.0102768	0.00215999	202	30	3.7442e-06	6.39174e-05
Roseburia_sp_CAG_303	2.89785			-	0.445888	0.226563	18	12	30	0.185567	0.114286	0.148515	0.000400221	0.000790402	0.000603038	Control	Group	Control	0.00192606	0.00335732	202	30	0.566824	0.704137
Weissella_confusa	2.42735	Control	2.10891	0.0210751	0.085728	0.0211825	9	22	31	0.0927835	0.209524	0.153465	0.000192949	0.000267519	0.000231711	Control	Group	Control	0.00138262	0.00220691	202	31	0.531758	0.681673
Bacteroides_galacturonicus	1.92455			0.0396902	0.144712	0.0398753	10	21	31	0.103093	0.2	0.153465	1.24891e-05	8.4053e-05	4.96882e-05	Control	Group	Control	0.0022841	0.000959836	202	31	0.0193037	0.100823
Streptococcus_cristatus	1.40679			0.0408119	0.145386	0.0410015	20	11	31	0.206186	0.104762	0.153465	2.55146e-05	1.7148e-05	2.11656e-05	CCA	Group	Control	-0.000642436	0.000665804	202	31	0.336992	0.526061
Bacteroides_coprophilus	3.43865			-	0.649742	0.536291	13	18	31	0.134021	0.171429	0.153465	0.00274567	0.00199916	0.00235763	CCA	Group	Control	-0.00175938	0.00684936	202	31	0.797583	0.885821
Fusobacterium_nucleatum	2.31019			4.19203e-05	0.000393665	4.22693e-05	25	6	31	0.257732	0.0571429	0.153465	0.000204261	1.23244e-05	0.000104492	CCA	Group	Control	-0.00411675	0.00140157	202	31	0.00449995	0.0319125
Citrobacter_freundii	2.98285			-	0.952319	0.875102	16	17	33	0.164948	0.161905	0.163366	2.98505e-05	0.000961288	0.000514013	Control	Group	Control	0.00472149	0.00315937	202	33	0.136645	0.39121
Streptococcus_mutans	1.81499			-	0.445888	0.28447	13	20	33	0.134021	0.190476	0.163366	4.56749e-05	6.5311e-05	5.58818e-05	Control	Group	Control	0.00104991	0.00104748	202	33	0.320904	0.526061
Clostridium_clostridioforme	2.58632	CCA	2.26768	0.000329599	0.00267308	0.000331974	25	8	33	0.257732	0.0761905	0.163366	0.000385765	2.23122e-05	0.000196842	CCA	Group	Control	-0.0076764	0.0019146	202	33	9.54133e-05	0.00105364
Ruminococcaceae_bacterium_D5	1.62297			-	0.445888	0.277788	19	14	33	0.195876	0.133333	0.163366	4.04153e-05	4.19725e-05	4.12247e-05	Control	Group	Control	-8.14485e-05	0.000921526	202	33	0.929724	0.959515
Klebsiella_virus_KP36	3.73825	CCA	3.42621	5.93902e-09	1.28941e-07	6.00503e-09	32	2	34	0.329897	0.0190476	0.168317	0.00547329	1.32136e-05	0.00263513	CCA	Group	Control	-0.020898	0.0074161	202	34	0.00607039	0.0408036
Prevotella_sp_885	4.24313	CCA	3.94077	2.27217e-05	0.000224163	2.29093e-05	28	6	34	0.28866	0.0571429	0.168317	0.0175035	0.000133496	0.00847454	CCA	Group	Control	-0.0332755	0.0137831	202	34	0.0172927	0.093939
Enterococcus_faecium	2.8869			-	0.445888	0.257209	20	14	34	0.206186	0.133333	0.168317	3.42552e-05	0.00077072	0.000417071	Control	Group	Control	0.00370339	0.00281886	202	34	0.190429	0.48352
Klebsiella_phage_JD001	4.21653	CCA	3.81282	2.11103e-09	4.85368e-08	2.13486e-09	33	2	35	0.340206	0.0190476	0.173267	0.0164639	4.83315e-06	0.00790845	CCA	Group	Control	-0.0271242	0.016308	202	35	0.101657	0.326062
Enterorhabdus_caecimuris	0.431189	Control	2.0592	3.438e-07	5.26142e-06	3.47131e-07	3	32	35	0.0309278	0.304762	0.173267	2.56907e-07	2.69892e-06	1.52627e-06	Control	Group	Control	0.000766382	0.000159989	202	35	3.80362e-06	6.39174e-05
Haemophilus_sp_HMSC71H05	2.20496			-	0.445888	0.25137	20	15	35	0.206186	0.142857	0.173267	0.000160309	0.000116461	0.000137517	CCA	Group	Control	4.11411e-05	0.00162118	202	35	0.979809	0.98204
Aggregatibacter_segnis	2.4584			-	0.219456	0.072395	22	14	36	0.226804	0.133333	0.178218	0.00028734	6.24381e-05	0.000170435	CCA	Group	Control	-0.00277727	0.00183223	202	36	0.134409	0.38904
Prevotella_buccae	3.32915	CCA	2.96153	7.07042e-10	1.78327e-08	7.15154e-10	34	2	36	0.350515	0.0190476	0.178218	0.00213379	2.38107e-06	0.00102588	CCA	Group	Control	-0.0116062	0.00405828	202	36	0.00469285	0.0329779
Enterobacter_cloacae_complex	2.66701	CCA	2.24615	0.0472577	0.161605	0.0474571	12	25	37	0.123711	0.238095	0.183168	0.000464526	0.000129021	0.00029013	CCA	Group	Control	-0.000911359	0.00235422	202	37	0.701145	0.806525
Neisseria_flavescens	2.02288			1.71789e-06	2.39247e-05	1.73323e-06	31	6	37	0.319588	0.0571429	0.183168	0.000105409	1.82329e-05	6.00948e-05	CCA	Group	Control	-0.00324605	0.00103516	202	37	0.00198135	0.0157895
Actinomyces_naeslundii	1.18634			3.28868e-06	3.88525e-05	3.31729e-06	5	32	37	0.0515464	0.304762	0.183168	1.77971e-06	1.53581e-05	8.83778e-06	Control	Group	Control	0.00165111	0.000392776	202	37	5.14904e-05	0.000652494
Clostridium_sp_CAG_299	1.96001			-	0.410791	0.201477	22	16	38	0.226804	0.152381	0.188119	9.12041e-05	7.53119e-05	8.29433e-05	CCA	Group	Control	6.50273e-05	0.00126782	202	38	0.959178	0.96843
Citrobacter_youngae	2.63098			-	0.464032	0.361381	17	22	39	0.175258	0.209524	0.193069	4.71909e-05	0.000427546	0.0002449	Control	Group	Control	0.00384333	0.00211454	202	39	0.0706264	0.248919
Veillonella_rogosae	1.34966			5.40521e-05	0.000501128	5.44563e-05	30	9	39	0.309278	0.0857143	0.193069	2.23698e-05	4.05306e-06	1.28487e-05	CCA	Group	Control	-0.00150343	0.000465207	202	39	0.00143889	0.0123585
Firmicutes_bacterium_CAG_170	2.83813	Control	2.22961	0.0321967	0.123747	0.0323376	12	27	39	0.123711	0.257143	0.193069	0.000449688	0.000688852	0.000574005	Control	Group	Control	0.00321599	0.00338653	202	39	0.345142	0.532524
Coprobacillus_cateniformis	2.11608			0.0475806	0.161981	0.047777	24	15	39	0.247423	0.142857	0.193069	0.000130641	4.58791e-05	8.65817e-05	CCA	Group	Control	-0.00296972	0.00122586	202	39	0.0163951	0.0906
Phascolarctobacterium_succinatutens	3.58631	CCA	3.10937	0.0175458	0.075705	0.0176283	12	28	40	0.123711	0.266667	0.19802	0.00385756	0.00251218	0.00315823	CCA	Group	Control	-0.000519592	0.00811312	202	40	0.949049	0.965282
Eisenbergiella_tayi	1.83499			0.0165823	0.0731751	0.0166608	26	14	40	0.268041	0.133333	0.19802	6.83895e-05	6.665e-05	6.74853e-05	CCA	Group	Control	-0.00127533	0.00115869	202	40	0.275654	0.526061
Parabacteroides_johnsonii	2.53236			-	0.365523	0.159828	23	17	40	0.237113	0.161905	0.19802	0.000340691	0.00015307	0.000243165	CCA	Group	Control	-0.00273741	0.00221513	202	40	0.221529	0.490806
Eubacterium_sp_OM08_24	3.82301	CCA	3.53159	5.50888e-07	8.1065e-06	5.55814e-07	34	7	41	0.350515	0.0666667	0.20297	0.00665284	0.00010201	0.0032477	CCA	Group	Control	-0.0266969	0.00783586	202	41	0.000796742	0.00751075
Dialister_pneumosintes	2.69364	CCA	2.38824	4.51272e-10	1.17558e-08	4.5624e-10	37	4	41	0.381443	0.0380952	0.20297	0.000493898	7.20088e-07	0.000237543	CCA	Group	Control	-0.010606	0.00190808	202	41	8.98369e-08	2.39462e-06
Pyramidobacter_piscolens	2.69182	CCA	2.4118	0.0436103	0.151789	0.0437892	25	16	41	0.257732	0.152381	0.20297	0.000491838	3.52382e-05	0.000254497	CCA	Group	Control	-0.00602916	0.00221696	202	41	0.00771759	0.0493033
Paraprevotella_clara	2.01247			0.00998483	0.0481756	0.010034	13	29	42	0.134021	0.27619	0.207921	2.16006e-05	0.000102914	6.38674e-05	Control	Group	Control	0.00348104	0.00109421	202	42	0.00173744	0.0143545
Bacteroides_clarus	2.45201			-	0.627461	0.508839	22	20	42	0.226804	0.190476	0.207921	0.000283147	0.000144744	0.000211205	CCA	Group	Control	-0.00243082	0.0020044	202	42	0.228634	0.500663
Actinomyces_sp_HMSC035G02	1.24065			6.43806e-05	0.000586204	6.48438e-05	9	33	42	0.0927835	0.314286	0.207921	1.72132e-06	1.74039e-05	9.87313e-06	Control	Group	Control	0.00168759	0.000413906	202	42	6.61258e-05	0.000786388
Actinomyces_graevenitzii	1.79323			-	0.315583	0.117559	17	26	43	0.175258	0.247619	0.212871	5.60107e-06	6.21197e-05	3.49796e-05	Control	Group	Control	0.00196843	0.000825328	202	43	0.0180698	0.09536
Methanobrevibacter_smithii	3.33848			-	0.253791	0.0866764	26	17	43	0.268041	0.161905	0.212871	0.00218011	0.0018839	0.00202614	CCA	Group	Control	-0.00382676	0.00645167	202	43	0.554963	0.697538
Prevotella_sp_CAG_279	3.5795			-	0.649742	0.537109	19	25	44	0.195876	0.238095	0.217822	0.00379754	0.00378297	0.00378997	CCA	Group	Control	0.00565653	0.00865196	202	44	0.514106	0.664555
Coprobacter_secundus	2.15561			-	0.445888	0.30053	25	20	45	0.257732	0.190476	0.222772	0.000143091	4.39144e-05	9.15386e-05	CCA	Group	Control	-0.00177002	0.00130281	202	45	0.178572	0.46792
Clostridium_asparagiforme	2.17181			2.03326e-09	4.81147e-08	2.05406e-09	39	6	45	0.402062	0.0571429	0.222772	0.000148529	9.00855e-06	7.6006e-05	CCA	Group	Control	-0.00635204	0.00104646	202	45	8.8328e-09	2.96859e-07
Sutterella_parvirubra	3.14848	Control	2.81962	0.00042459	0.00323787	0.000427248	32	13	45	0.329897	0.12381	0.222772	0.00114306	0.00140761	0.00128057	Control	Group	Control	-0.00460718	0.00521044	202	45	0.378768	0.560032
Streptococcus_infantis	1.59632			-	0.686738	0.57391	23	22	45	0.237113	0.209524	0.222772	3.94747e-05	2.3578e-05	3.12116e-05	CCA	Group	Control	-0.000345692	0.000761385	202	45	0.652034	0.774227
Mogibacterium_diversum	1.30861			-	0.695112	0.582707	20	26	46	0.206186	0.247619	0.227723	1.23885e-05	2.03521e-05	1.6528e-05	Control	Group	Control	0.000321725	0.000547381	202	46	0.557843	0.697875
Actinomyces_sp_oral_taxon_414	1.56497			8.32759e-09	1.71055e-07	8.40891e-09	5	41	46	0.0515464	0.390476	0.227723	1.20895e-06	3.67253e-05	1.96704e-05	Control	Group	Control	0.00271833	0.000572338	202	46	3.925e-06	6.45537e-05
Bifidobacterium_bifidum	3.64931			-	0.335818	0.129599	20	28	48	0.206186	0.266667	0.237624	0.000392809	0.00445972	0.0025068	Control	Group	Control	0.0202683	0.00661303	202	48	0.00248356	0.0188215
Megasphaera_micronuciformis	3.01501	CCA	2.71145	8.72971e-07	1.25999e-05	8.80197e-07	37	11	48	0.381443	0.104762	0.237624	0.00103517	9.79717e-06	0.000502178	CCA	Group	Control	-0.0137291	0.00295217	202	48	1.8862e-05	0.000265097
Clostridium_lavalense	2.39723	CCA	2.10661	6.00663e-12	2.34801e-10	6.07506e-12	44	4	48	0.453608	0.0380952	0.237624	0.000249591	2.57856e-06	0.000121193	CCA	Group	Control	-0.00703241	0.00139426	202	48	1.05777e-06	2.20988e-05
Klebsiella_virus_KP34	3.71946	CCA	3.38976	2.97619e-10	8.30242e-09	3.00735e-10	43	5	48	0.443299	0.0476191	0.237624	0.00524153	0.0022233	0.00367264	CCA	Group	Control	-0.0110453	0.00918413	202	48	0.231729	0.503736
Megasphaera_elsdenii	3.02916	Control	2.66606	0.00234492	0.0146965	0.00235753	15	33	48	0.154639	0.314286	0.237624	0.00016617	0.00106946	0.0006357	Control	Group	Control	0.00755113	0.0034355	202	48	0.0291886	0.145566
Fusobacterium_mortiferum	3.63701	CCA	3.26073	1.4912e-08	2.70583e-07	1.50518e-08	41	8	49	0.42268	0.0761905	0.242574	0.00433524	0.000304795	0.00224021	CCA	Group	Control	-0.0290262	0.00678635	202	49	3.31185e-05	0.000433909
Clostridium_perfringens	2.84492			-	0.66344	0.551007	26	24	50	0.268041	0.228571	0.247525	0.000699706	0.000225312	0.000453115	CCA	Group	Control	-0.00215328	0.00288448	202	50	0.456292	0.616429
Desulfovibrio_piger	3.13059			-	0.495137	0.388808	27	23	50	0.278351	0.219048	0.247525	0.0013508	0.0012186	0.00128208	CCA	Group	Control	-0.0041183	0.00477755	202	50	0.3909	0.56905
Dialister_invisus	2.61429	CCA	2.19889	0.000148676	0.00127211	0.000149624	36	15	51	0.371134	0.142857	0.252475	0.000411426	9.47528e-05	0.000246818	CCA	Group	Control	-0.00628086	0.00211398	202	51	0.00361394	0.0263545
Lawsonibacter_asaccharolyticus	1.69579			0.0444806	0.154072	0.0446469	30	22	52	0.309278	0.209524	0.257426	4.96349e-05	1.45283e-05	3.13864e-05	CCA	Group	Control	-0.00209579	0.000738121	202	52	0.00632352	0.0421386
Tyzzerella_nexilis	2.58255			-	0.228469	0.076255	30	22	52	0.309278	0.209524	0.257426	0.000289325	0.000382429	0.00033772	Control	Group	Control	-0.00235205	0.00259473	202	52	0.366517	0.558811
Clostridium_aldenense	2.04549			1.91934e-11	6.81672e-10	1.94008e-11	46	6	52	0.474227	0.0571429	0.257426	0.000111042	2.5657e-06	5.46559e-05	CCA	Group	Control	-0.00400144	0.000971608	202	52	5.60838e-05	0.000688139
Allisonella_histaminiformans	1.9718			1.57122e-05	0.000160948	1.58241e-05	13	39	52	0.134021	0.371429	0.257426	3.20669e-06	9.37125e-05	5.02518e-05	Control	Group	Control	0.00401038	0.000919692	202	52	2.11204e-05	0.000291537
Streptococcus_sanguinis	1.63677			-	0.35922	0.156607	21	33	54	0.216495	0.314286	0.267327	3.533e-05	4.33286e-05	3.94877e-05	Control	Group	Control	0.00109931	0.000842167	202	54	0.19354	0.48352
Coprobacter_fastidiosus	3.57587			-	0.871261	0.784473	26	29	55	0.268041	0.27619	0.272277	0.00376594	0.000491403	0.00206383	CCA	Group	Control	-0.0130396	0.00613093	202	55	0.0380691	0.17749
Veillonella_sp_T11011_6	2.27801			9.9897e-06	0.000105096	1.00609e-05	40	15	55	0.412371	0.142857	0.272277	0.000189676	1.8887e-05	0.0001009	CCA	Group	Control	-0.00472705	0.00132266	202	55	0.000454136	0.00461904
Veillonella_tobetsuensis	3.02743	CCA	2.69748	2.1044e-06	2.73181e-05	2.12042e-06	40	15	55	0.412371	0.142857	0.272277	0.0010652	1.79052e-05	0.000520815	CCA	Group	Control	-0.0143025	0.00304966	202	55	1.37971e-05	0.000197502
Clostridium_bolteae_CAG_59	2.25159			0.000451834	0.00341058	0.000454451	37	18	55	0.381443	0.171429	0.272277	0.000178479	0.000104458	0.000140002	CCA	Group	Control	-0.00328052	0.00157155	202	55	0.0381155	0.17749
Dialister_sp_CAG_357	4.07063	Control	3.79848	0.00419948	0.024162	0.00421976	21	35	56	0.216495	0.333333	0.277228	0.0001747	0.0117661	0.00619996	Control	Group	Control	0.0511378	0.0101945	202	56	2.33711e-06	4.3014e-05
Firmicutes_bacterium_CAG_95	2.50868			-	0.823458	0.733925	27	30	57	0.278351	0.285714	0.282178	0.000322609	0.000195239	0.000256402	CCA	Group	Control	0.000195769	0.0022815	202	57	0.931832	0.960408
Streptococcus_australis	1.46527			-	0.347131	0.149422	23	34	57	0.237113	0.32381	0.282178	2.81957e-05	2.91926e-05	2.87139e-05	Control	Group	Control	0.000691278	0.000711124	202	57	0.333112	0.526061
Lactobacillus_mucosae	3.24884			-	0.716204	0.605948	27	31	58	0.278351	0.295238	0.287129	0.000573167	0.00177354	0.00119712	Control	Group	Control	0.00746836	0.00475599	202	58	0.119931	0.366429
Firmicutes_bacterium_CAG_110	2.8013	Control	2.44366	2.80466e-05	0.000272807	2.82336e-05	15	43	58	0.154639	0.409524	0.287129	5.85683e-05	0.000632845	0.000357078	Control	Group	Control	0.0101697	0.00250509	202	58	7.22615e-05	0.000846336
Bacteroides_nordii	2.06508			7.90482e-09	1.66614e-07	7.97507e-09	46	14	60	0.474227	0.133333	0.29703	0.000116167	2.30959e-06	5.69838e-05	CCA	Group	Control	-0.005206	0.0010144	202	60	1.24932e-06	2.54138e-05
Gemella_sanguinis	1.68427			-	0.401044	0.194037	26	34	60	0.268041	0.32381	0.29703	2.41079e-05	4.83361e-05	3.67018e-05	Control	Group	Control	0.00129476	0.000776314	202	60	0.0969273	0.31481
Actinomyces_sp_ICM47	1.85954			7.33381e-08	1.16657e-06	7.39483e-08	12	48	60	0.123711	0.457143	0.29703	4.37683e-06	7.23669e-05	3.97182e-05	Control	Group	Control	0.00344707	0.000805989	202	60	2.94155e-05	0.000392038
Clostridium_leptum	2.13176			-	0.445888	0.31923	25	35	60	0.257732	0.333333	0.29703	0.000135444	8.99931e-05	0.000111818	CCA	Group	Control	0.000585248	0.00144277	202	60	0.685586	0.799333
Clostridium_symbiosum	2.91625	CCA	2.49626	2.88293e-16	2.50367e-14	2.91501e-16	69	18	87	0.71134	0.171429	0.430693	0.000824609	6.53378e-05	0.000429939	CCA	Group	Control	-0.0141046	0.00229877	202	87	4.49943e-09	1.82558e-07
Holdemanella_biformis	3.41826			-	0.183912	0.0561492	24	37	61	0.247423	0.352381	0.30198	0.000797929	0.00261973	0.0017449	Control	Group	Control	0.012538	0.00539136	202	61	0.0210438	0.107728
Streptococcus_vestibularis	2.7586	CCA	2.36098	0.025267	0.101062	0.0253635	37	25	62	0.381443	0.238095	0.306931	0.000573594	0.00046094	0.000515036	CCA	Group	Control	-0.00459087	0.0030549	202	62	0.134881	0.38904
Veillonella_dispar	2.84053	CCA	2.48335	1.848e-06	2.48094e-05	1.86151e-06	45	18	63	0.463918	0.171429	0.311881	0.00069268	5.14386e-05	0.000359361	CCA	Group	Control	-0.010524	0.00244772	202	63	5.4572e-05	0.000680389
Eubacterium_sp_CAG_251	3.6422	Control	3.25198	0.016096	0.0717931	0.0161604	25	39	64	0.257732	0.371429	0.316832	0.000821984	0.00438731	0.00267525	Control	Group	Control	0.0268246	0.00660155	202	64	7.38681e-05	0.00085224
Actinomyces_oris	1.92467			2.99864e-12	1.30112e-10	3.02978e-12	8	57	65	0.0824742	0.542857	0.321782	3.35921e-06	8.40747e-05	4.53153e-05	Control	Group	Control	0.00417066	0.000833414	202	65	3.32651e-06	5.84407e-05
Eubacterium_siraeum	3.34777			-	0.856823	0.768148	31	35	66	0.319588	0.333333	0.326733	0.00222727	0.0014032	0.00179892	CCA	Group	Control	-0.00525572	0.00583539	202	66	0.369262	0.559611
Lactobacillus_salivarius	3.22656			-	0.961613	0.891949	33	33	66	0.340206	0.314286	0.326733	0.00168485	0.00153709	0.00160805	CCA	Group	Control	0.00358789	0.00587263	202	66	0.543008	0.688749
Turicibacter_sanguinis	2.98107	Control	2.62418	4.37986e-10	1.17558e-08	4.42012e-10	11	57	68	0.113402	0.542857	0.336634	0.000138575	0.000957349	0.000564175	Control	Group	Control	0.0122665	0.00312412	202	68	0.000133915	0.00145798
Bacteroides_eggerthii	3.64471			-	0.711358	0.600007	33	36	69	0.340206	0.342857	0.341584	0.00344367	0.00441275	0.0039474	Control	Group	Control	0.00783348	0.00932689	202	69	0.402041	0.583073
Coprococcus_eutactus	3.81798			-	0.285478	0.104885	29	40	69	0.298969	0.380952	0.341584	0.00164432	0.00657623	0.00420794	Control	Group	Control	0.0197781	0.00828745	202	69	0.0179462	0.09536
Butyricimonas_synergistica	2.54818	Control	2.12974	0.00128606	0.00868721	0.0012924	24	47	71	0.247423	0.447619	0.351485	8.4772e-05	0.000353327	0.000224367	Control	Group	Control	0.00736857	0.00193455	202	71	0.000187914	0.00198983
Intestinimonas_butyriciproducens	3.16834	CCA	2.84737	6.48321e-05	0.000586204	6.52181e-05	46	26	72	0.474227	0.247619	0.356436	0.00147346	6.84174e-05	0.000743115	CCA	Group	Control	-0.0118333	0.00356283	202	72	0.00106614	0.00992927
Hungatella_hathewayi	3.04117	CCA	2.68074	1.41956e-15	9.24207e-14	1.43473e-15	70	23	93	0.721649	0.219048	0.460396	0.00109944	1.7387e-05	0.000536989	CCA	Group	Control	-0.0159962	0.00267905	202	93	1.49866e-08	4.82693e-07
Streptococcus_gordonii	2.22747			-	0.408054	0.198109	38	34	72	0.391753	0.32381	0.356436	0.000168836	7.58498e-05	0.000120502	CCA	Group	Control	-0.00249691	0.00140379	202	72	0.0772155	0.261788
Clostridium_sp_CAG_58	2.76064			-	0.670034	0.558218	32	41	73	0.329897	0.390476	0.361386	0.000576283	0.000266206	0.000415104	CCA	Group	Control	-0.0022885	0.00264564	202	73	0.389399	0.568405
Bacteroides_coprocola	3.78815			-	0.619826	0.499549	39	35	74	0.402062	0.333333	0.366337	0.00613977	0.00436648	0.00521801	CCA	Group	Control	-0.00635657	0.00969105	202	74	0.517168	0.667397
Holdemania_filiformis	1.78333			0.0175624	0.075705	0.0176286	44	31	75	0.453608	0.295238	0.371287	6.07203e-05	3.1172e-05	4.5361e-05	CCA	Group	Control	-0.00211165	0.000841032	202	75	0.013124	0.0768549
Ruminococcus_callidus	2.4497			-	0.770607	0.673907	37	39	76	0.381443	0.371429	0.376238	0.000115651	0.000281644	0.000201935	Control	Group	Control	0.00280364	0.00175722	202	76	0.112185	0.352516
Erysipelatoclostridium_ramosum	2.6649			-	0.215563	0.0666488	45	32	77	0.463918	0.304762	0.381188	0.000462277	0.000285238	0.000370252	CCA	Group	Control	-0.00267176	0.00245354	202	77	0.277569	0.526061
Anaerotruncus_colihominis	2.50662	CCA	2.15604	1.61748e-05	0.000163394	1.6276e-05	49	28	77	0.505155	0.266667	0.381188	0.000321084	4.16933e-05	0.000175856	CCA	Group	Control	-0.00745703	0.00160537	202	77	9.10706e-06	0.000132826
Romboutsia_ilealis	2.00587			5.96732e-14	3.58555e-12	6.03003e-14	11	68	79	0.113402	0.647619	0.391089	9.43515e-06	0.00010136	5.72178e-05	Control	Group	Control	0.00574872	0.000933712	202	79	4.72336e-09	1.82558e-07
Bacteroides_intestinalis	3.09505			-	0.879608	0.79654	36	44	80	0.371134	0.419048	0.39604	0.00124465	0.000906714	0.00106899	CCA	Group	Control	0.00216299	0.00425835	202	80	0.612117	0.74164
Bifidobacterium_dentium	3.09318			-	0.878632	0.793383	41	39	80	0.42268	0.371429	0.39604	0.000610978	0.00123931	0.000937588	Control	Group	Control	0.00113847	0.00413894	202	80	0.783574	0.87715
Megamonas_hypermegale	3.24712			-	0.264966	0.0933619	35	45	80	0.360825	0.428571	0.39604	0.000364838	0.00176651	0.00109343	Control	Group	Control	0.0107227	0.00427565	202	80	0.0149984	0.0858798
Streptococcus_oralis	2.58728	CCA	2.14562	0.000738299	0.00539477	0.000741968	50	30	80	0.515464	0.285714	0.39604	0.000386614	9.2799e-05	0.000233888	CCA	Group	Control	-0.00676669	0.00196354	202	80	0.000768655	0.0073625
Bacteroides_salyersiae	3.20592			-	0.754191	0.653697	37	44	81	0.381443	0.419048	0.40099	0.00160664	0.000647358	0.00110801	CCA	Group	Control	-0.00726053	0.0040736	202	81	0.0763898	0.260643
Parabacteroides_goldsteinii	2.74964	CCA	2.2773	0.0106891	0.051203	0.0107308	48	34	82	0.494845	0.32381	0.405941	0.000561879	0.000242458	0.000395844	CCA	Group	Control	-0.00614788	0.00238142	202	82	0.0121961	0.0730819
Lactobacillus_rogosae	2.24293			0.000233226	0.00192813	0.000234468	28	54	82	0.28866	0.514286	0.405941	8.81297e-05	0.000174956	0.000133262	Control	Group	Control	0.00458014	0.00143374	202	82	0.00163815	0.0139153
Prevotella_stercorea	4.31414	CCA	3.9678	9.84329e-09	1.96654e-07	9.92175e-09	63	21	84	0.649485	0.2	0.415842	0.0206127	0.00241723	0.0111547	CCA	Group	Control	-0.0600292	0.0148594	202	84	8.43668e-05	0.000945152
Turicimonas_muris	2.17893			0.00228493	0.0145425	0.00229519	32	52	84	0.329897	0.495238	0.415842	2.88445e-05	0.000150983	9.23322e-05	Control	Group	Control	0.00405691	0.00114061	202	84	0.000469771	0.00471601
Veillonella_infantium	2.82674	CCA	2.48625	9.60442e-07	1.35911e-05	9.67024e-07	55	30	85	0.56701	0.285714	0.420792	0.000671028	4.30173e-05	0.000344587	CCA	Group	Control	-0.0111766	0.0023152	202	85	4.54659e-06	7.17247e-05
Clostridium_disporicum	3.05973	Control	2.77025	3.92134e-07	5.87484e-06	3.95203e-07	14	47	61	0.14433	0.447619	0.30198	3.99241e-05	0.00114745	0.000615619	Control	Group	Control	0.0145872	0.00334965	202	61	2.28393e-05	0.000309733
Alistipes_indistinctus	3.13586			-	0.346403	0.147882	47	41	88	0.484536	0.390476	0.435644	0.00136728	0.000689047	0.00101473	CCA	Group	Control	-0.0058284	0.00401935	202	88	0.148767	0.414678
Bacteroides_massiliensis	3.79236	CCA	3.45164	0.000759396	0.00539477	0.000763046	54	36	90	0.556701	0.342857	0.445545	0.00619951	0.00106939	0.00353287	CCA	Group	Control	-0.0209077	0.00732459	202	90	0.00479765	0.0331123
Paraprevotella_xylaniphila	3.00955			-	0.952319	0.8784	44	47	91	0.453608	0.447619	0.450495	0.00101304	0.00102224	0.00101782	Control	Group	Control	-0.00287116	0.00436205	202	91	0.512005	0.662948
Actinomyces_odontolyticus	1.77197			1.75439e-07	2.73162e-06	1.7669e-07	27	65	92	0.278351	0.619048	0.455446	1.61726e-05	5.91524e-05	3.85136e-05	Control	Group	Control	0.00355609	0.000723403	202	92	1.8805e-06	3.72725e-05
Bifidobacterium_adolescentis	4.2075	Control	3.88011	1.185e-12	5.44343e-11	1.19713e-12	13	59	72	0.134021	0.561905	0.356436	2.31865e-05	0.0161249	0.00839287	Control	Group	Control	0.0692016	0.0113858	202	72	1.64115e-08	5.07444e-07
Eubacterium_sp_CAG_180	4.2646	Control	3.87864	4.63858e-06	5.22917e-05	4.66769e-06	32	62	94	0.329897	0.590476	0.465347	0.00353375	0.0183906	0.0112564	Control	Group	Control	0.0609649	0.0125226	202	94	2.27982e-06	4.2983e-05
Eubacterium_sp_CAG_274	3.63265	Control	3.29867	4.24115e-06	4.85149e-05	4.2678e-06	29	66	95	0.298969	0.628571	0.470297	0.00055125	0.00429188	0.00249564	Control	Group	Control	0.0198578	0.00643293	202	95	0.00231141	0.0182219
Klebsiella_quasipneumoniae	2.92019	CCA	2.2611	0.00376922	0.0219981	0.00378493	58	37	95	0.597938	0.352381	0.470297	0.000832128	0.000662574	0.000743993	CCA	Group	Control	-0.00477309	0.00333102	202	95	0.153491	0.423746
Roseburia_sp_CAG_471	3.20895	Control	2.89993	4.22873e-16	3.3042e-14	4.27452e-16	17	78	95	0.175258	0.742857	0.470297	3.57064e-05	0.00161789	0.000858128	Control	Group	Control	0.0200535	0.00362143	202	95	1.84047e-07	4.58931e-06
Oscillibacter_sp_CAG_241	2.78923	CCA	2.05924	0.0157564	0.0706548	0.0158128	36	60	96	0.371134	0.571429	0.475248	0.000615508	0.000609156	0.000612206	CCA	Group	Control	0.00245674	0.00317901	202	96	0.445368	0.611681
Bacteroides_cellulosilyticus	3.1675			-	0.808622	0.713428	47	49	96	0.484536	0.466667	0.475248	0.00147061	0.000949304	0.00119963	CCA	Group	Control	0.00106943	0.00452321	202	96	0.813342	0.898107
Rothia_mucilaginosa	1.93796			-	0.60487	0.485148	51	45	96	0.525773	0.428571	0.475248	6.31517e-05	8.66877e-05	7.53858e-05	Control	Group	Control	0.000149405	0.00104614	202	96	0.886594	0.927409
Collinsella_stercoris	1.6698			5.48072e-12	2.25025e-10	5.53102e-12	23	74	97	0.237113	0.704762	0.480198	1.63417e-05	4.67523e-05	3.21492e-05	Control	Group	Control	0.0036429	0.000638901	202	97	7.07418e-08	1.95298e-06
Bacteroides_finegoldii	3.38083			-	0.660283	0.547531	43	55	98	0.443299	0.52381	0.485149	0.00240345	0.00110634	0.00172921	CCA	Group	Control	-0.00826028	0.0054781	202	98	0.133648	0.388382
Streptococcus_mitis	2.15828			-	0.445888	0.277299	53	46	99	0.546392	0.438095	0.490099	0.000143973	0.000111685	0.000127189	CCA	Group	Control	-0.000516345	0.00148234	202	99	0.728164	0.832649
Clostridium_innocuum	2.42782			-	0.756872	0.658959	49	51	100	0.505155	0.485714	0.49505	0.000255365	0.000267808	0.000261833	Control	Group	Control	0.00161408	0.00199526	202	100	0.421439	0.596161
Streptococcus_anginosus_group	2.9564			-	0.410791	0.201941	52	50	102	0.536082	0.47619	0.50495	0.000904487	0.000322536	0.000601988	CCA	Group	Control	-0.00598489	0.00301515	202	102	0.0485246	0.202754
Clostridium_citroniae	2.33501			1.29238e-13	7.20523e-12	1.30496e-13	72	30	102	0.742268	0.285714	0.50495	0.000216275	2.8558e-05	0.0001187	CCA	Group	Control	-0.00849349	0.00109275	202	102	3.97446e-13	3.41362e-11
Proteobacteria_bacterium_CAG_139	3.36511	Control	2.83079	0.00252713	0.0156941	0.00253785	40	63	103	0.412371	0.6	0.509901	0.000698766	0.002318	0.00154045	Control	Group	Control	0.0131199	0.00490798	202	103	0.00813407	0.0513184
Ruminococcus_lactaris	3.38936			-	0.909593	0.830754	50	54	104	0.515464	0.514286	0.514851	0.00211235	0.00245107	0.00228842	Control	Group	Control	0.00550919	0.0058596	202	104	0.349468	0.537514
Megamonas_funiformis	4.01831			-	0.865155	0.776737	59	46	105	0.608247	0.438095	0.519802	0.00241536	0.0104307	0.00658173	Control	Group	Control	0.0250297	0.010505	202	105	0.0181344	0.09536
Bacteroides_dorei	4.4218	CCA	4.0906	2.32557e-06	2.96539e-05	2.34009e-06	71	39	110	0.731959	0.371429	0.544554	0.0264121	0.00374912	0.0146318	CCA	Group	Control	-0.0626307	0.0154993	202	110	7.73135e-05	0.000878873
Asaccharobacter_celatus	2.73041	Control	2.41349	2.94042e-08	5.20316e-07	2.9617e-08	41	71	112	0.42268	0.67619	0.554455	4.7989e-05	0.000537545	0.000302461	Control	Group	Control	0.0123958	0.00182179	202	112	2.31588e-08	6.63028e-07
Akkermansia_muciniphila	4.23089	CCA	3.82991	0.00196929	0.0127396	0.00197768	67	45	112	0.690722	0.428571	0.554455	0.0170172	0.00409189	0.0102986	CCA	Group	Control	-0.037087	0.0128433	202	112	0.00430899	0.0311294
Klebsiella_variicola	3.49088	CCA	2.90374	0.0119718	0.0559476	0.0120146	64	49	113	0.659794	0.466667	0.559406	0.0030966	0.00222517	0.00264363	CCA	Group	Control	-0.00398943	0.00652886	202	113	0.541928	0.688749
Barnesiella_intestinihominis	3.6314	Control	2.82269	0.0456037	0.156448	0.0457402	47	66	113	0.484536	0.628571	0.559406	0.00312419	0.00427958	0.00372477	Control	Group	Control	0.0162285	0.00743005	202	113	0.0302103	0.149014
Ruminococcus_bicirculans	3.61881			-	0.369057	0.162589	51	64	115	0.525773	0.609524	0.569307	0.00184956	0.00415733	0.00304915	Control	Group	Control	0.0114362	0.00653	202	115	0.081421	0.273645
Veillonella_atypica	3.88504	CCA	3.58622	3.87376e-08	6.4166e-07	3.90142e-08	71	44	115	0.731959	0.419048	0.569307	0.00767441	0.000206572	0.00379261	CCA	Group	Control	-0.0439044	0.00769117	202	115	1.45866e-07	3.75847e-06
Butyricimonas_virosa	3.17497	CCA	2.70465	0.00785443	0.0395717	0.00788362	60	58	118	0.618557	0.552381	0.584158	0.00149613	0.000580682	0.00102028	CCA	Group	Control	-0.0101531	0.0037151	202	118	0.00694885	0.0455208
Intestinibacter_bartlettii	3.43284	Control	3.12893	1.10483e-17	1.23336e-15	1.11688e-17	30	88	118	0.309278	0.838095	0.584158	0.000153186	0.00270919	0.0014818	Control	Group	Control	0.0323969	0.00424631	202	118	2.40128e-12	1.68745e-10
Bacteroides_fragilis	4.23125	CCA	3.74791	0.00172261	0.0113325	0.00172992	76	47	123	0.783505	0.447619	0.608911	0.0170313	0.0028716	0.00967103	CCA	Group	Control	-0.0152392	0.0138133	202	123	0.271772	0.526061
Eubacterium_ventriosum	3.21258	Control	2.62131	0.000155085	0.00130957	0.000155861	52	71	123	0.536082	0.67619	0.608911	0.000702427	0.00163146	0.00118534	Control	Group	Control	0.013869	0.0040285	202	123	0.000729219	0.00713527
Eubacterium_sp_CAG_38	3.40057			-	0.369057	0.164868	52	71	123	0.536082	0.67619	0.608911	0.0025152	0.00158149	0.00202986	CCA	Group	Control	-0.0032991	0.00561025	202	123	0.557336	0.697875
Clostridium_bolteae	3.38258	CCA	3.04891	3.60379e-11	1.17049e-09	3.63413e-11	79	46	125	0.814433	0.438095	0.618812	0.00241314	0.000242667	0.00128492	CCA	Group	Control	-0.0253207	0.00409609	202	125	3.52123e-09	1.51217e-07
Firmicutes_bacterium_CAG_83	3.3738			-	0.445888	0.285319	58	69	127	0.597938	0.657143	0.628713	0.00161354	0.00236483	0.00200406	Control	Group	Control	0.00486754	0.00530594	202	127	0.360051	0.551128
Adlercreutzia_equolifaciens	3.29325	Control	2.97735	1.0302e-08	2.0054e-07	1.03772e-08	51	77	128	0.525773	0.733333	0.633663	0.000166716	0.0019645	0.00110121	Control	Group	Control	0.0239033	0.0034384	202	128	4.99977e-09	1.84039e-07
Klebsiella_pneumoniae	3.94734	CCA	3.17272	0.000360284	0.00279815	0.000361986	74	54	128	0.762887	0.514286	0.633663	0.00885801	0.00683555	0.00780673	CCA	Group	Control	-0.0187525	0.010697	202	128	0.0812534	0.273645
Phascolarctobacterium_faecium	3.64083	CCA	3.20216	5.93755e-06	6.48778e-05	5.97225e-06	73	58	131	0.752577	0.552381	0.648515	0.00437351	0.00130755	0.00277982	CCA	Group	Control	-0.026955	0.00562049	202	131	4.24076e-06	6.82939e-05
Haemophilus_parainfluenzae	3.49929			-	0.390138	0.186741	75	58	133	0.773196	0.552381	0.658416	0.00119632	0.00315711	0.00221555	Control	Group	Control	0.00591623	0.00582445	202	133	0.318204	0.526061
Bilophila_wadsworthia	2.59291			-	0.335818	0.129896	62	71	133	0.639175	0.67619	0.658416	0.000391665	0.000193581	0.0002887	CCA	Group	Control	-0.00456878	0.00187291	202	133	0.0159017	0.08982
Parasutterella_excrementihominis	3.34346	CCA	2.55433	0.0406772	0.145386	0.0407981	54	79	133	0.556701	0.752381	0.658416	0.00220528	0.00177178	0.00197994	CCA	Group	Control	0.00082122	0.00512998	202	133	0.87298	0.919914
Bacteroides_plebeius	4.43013	Control	3.54	0.0123534	0.0570378	0.0123963	81	53	134	0.835052	0.504762	0.663366	0.0257044	0.0269232	0.0263379	Control	Group	Control	-0.00581281	0.02036	202	134	0.776681	0.872155
Lachnospira_pectinoschiza	4.03448			-	0.445888	0.240729	65	70	135	0.670103	0.666667	0.668317	0.00692915	0.0108262	0.00895483	Control	Group	Control	0.0088333	0.0113721	202	135	0.438692	0.607722
Oscillibacter_sp_57_20	3.58885	CCA	3.17708	0.0128364	0.0589157	0.0128807	64	73	137	0.659794	0.695238	0.678218	0.00388019	0.00112272	0.00244685	CCA	Group	Control	-0.0190538	0.00527019	202	137	0.000436413	0.00449796
Alistipes_finegoldii	3.73104			-	0.445888	0.312739	66	76	142	0.680412	0.72381	0.70297	0.00538319	0.00395894	0.00464286	CCA	Group	Control	0.00144941	0.00806285	202	142	0.857532	0.911792
Prevotella_copri	5.13489	CCA	4.20694	0.00113186	0.00770785	0.00113673	89	53	142	0.917526	0.504762	0.70297	0.136424	0.0994159	0.117187	CCA	Group	Control	-0.0504171	0.0442476	202	142	0.256156	0.525222
Roseburia_intestinalis	3.91456	Control	3.36144	0.0180292	0.076827	0.0180886	70	74	144	0.721649	0.704762	0.712871	0.00343213	0.00821413	0.00591782	Control	Group	Control	0.0273775	0.00887787	202	144	0.00233659	0.0182219
Alistipes_shahii	3.49076			-	0.633988	0.521625	70	75	145	0.721649	0.714286	0.717822	0.00198225	0.0030957	0.00256102	Control	Group	Control	0.00411694	0.00572617	202	145	0.474681	0.636139
Ruminococcus_bromii	4.56575	Control	4.17509	6.00824e-06	6.48778e-05	6.04295e-06	67	78	145	0.690722	0.742857	0.717822	0.00746963	0.0367915	0.0227112	Control	Group	Control	0.098257	0.0162224	202	145	6.74352e-07	1.44798e-05
Veillonella_parvula	3.98678	CCA	3.6641	4.39226e-09	9.77214e-08	4.42464e-09	83	62	145	0.85567	0.590476	0.717822	0.00970012	0.000723091	0.00503384	CCA	Group	Control	-0.0455829	0.00812806	202	145	4.83716e-07	1.13307e-05
Streptococcus_parasanguinis	3.33723			-	0.305874	0.113169	72	74	146	0.742268	0.704762	0.722772	0.00217386	0.000653827	0.00138374	CCA	Group	Control	-0.0114069	0.00468553	202	146	0.0160565	0.0899398
Coprococcus_catus	3.32521	Control	2.98839	2.10115e-19	3.28464e-17	2.12461e-19	52	94	146	0.536082	0.895238	0.722772	0.000186521	0.00211451	0.0011887	Control	Group	Control	0.0318219	0.0029844	202	146	5.84049e-21	1.5049e-18
Eggerthella_lenta	3.04996			-	0.878655	0.794541	77	70	147	0.793814	0.666667	0.727723	0.0004091	0.00112191	0.000779618	Control	Group	Control	0.00656533	0.00312396	202	147	0.0369113	0.175045
Odoribacter_splanchnicus	3.75075			-	0.262506	0.0899922	67	81	148	0.690722	0.771429	0.732673	0.00563307	0.00301453	0.00427195	CCA	Group	Control	-0.0177452	0.00711579	202	148	0.0134715	0.0782966
Bifidobacterium_longum	4.1703	Control	3.80094	4.91671e-16	3.48988e-14	4.96619e-16	55	93	148	0.56701	0.885714	0.732673	0.00234302	0.0148015	0.00881895	Control	Group	Control	0.075069	0.00973743	202	148	3.03884e-12	1.95752e-10
Ruthenibacterium_lactatiformans	3.49071			-	0.823353	0.731751	66	83	149	0.680412	0.790476	0.737624	0.00309539	0.000726448	0.00186401	CCA	Group	Control	-0.0100823	0.00542055	202	149	0.0692087	0.248909
Bifidobacterium_pseudocatenulatum	4.36107	Control	4.0144	1.08458e-08	2.05951e-07	1.09236e-08	61	88	149	0.628866	0.838095	0.737624	0.0029766	0.0229652	0.0133667	Control	Group	Control	0.0735253	0.0133263	202	149	5.21711e-07	1.15224e-05
Gordonibacter_pamelaeae	2.79555	Control	2.47289	1.3517e-08	2.50549e-07	1.36133e-08	65	87	152	0.670103	0.828571	0.752475	7.1825e-05	0.000624525	0.000359119	Control	Group	Control	0.0121544	0.00200367	202	152	7.06415e-09	2.48208e-07
Gemmiger_formicilis	3.23004	Control	2.78859	4.95735e-11	1.54536e-09	4.99792e-11	61	92	153	0.628866	0.87619	0.757426	0.000497694	0.0016984	0.00112182	Control	Group	Control	0.0204877	0.00321295	202	153	1.90209e-08	5.65505e-07
Flavonifractor_plautii	3.65047	CCA	3.24148	0.0163488	0.0724547	0.0164031	72	81	153	0.742268	0.771429	0.757426	0.00447171	0.000677832	0.00249964	CCA	Group	Control	-0.0235852	0.00566316	202	153	4.65922e-05	0.000600262
Coprococcus_comes	3.83789	Control	3.48941	2.2895e-11	7.75875e-10	2.30855e-11	63	90	153	0.649485	0.857143	0.757426	0.000905349	0.0068847	0.00401343	Control	Group	Control	0.0467161	0.00605279	202	153	5.52337e-13	4.26956e-11
Ruminococcus_gnavus	4.17404			-	0.445888	0.23132	82	72	154	0.845361	0.685714	0.762376	0.00313965	0.0149292	0.00926788	Control	Group	Control	0.0258838	0.0128007	202	154	0.044865	0.194835
Eubacterium_eligens	3.88524			-	0.445888	0.252852	74	83	157	0.762887	0.790476	0.777228	0.00767793	0.00451404	0.00603333	CCA	Group	Control	-0.0148159	0.00815912	202	157	0.0709112	0.248919
Roseburia_hominis	3.7874			-	0.339027	0.139753	79	80	159	0.814433	0.761905	0.787129	0.00612914	0.0024395	0.00421126	CCA	Group	Control	-0.0144205	0.00694826	202	159	0.0401566	0.183675
Ruminococcus_torques	4.22742	Control	3.85788	3.71742e-08	6.28994e-07	3.74304e-08	70	89	159	0.721649	0.847619	0.787129	0.00366398	0.016882	0.0105347	Control	Group	Control	0.0498296	0.0109245	202	159	8.94027e-06	0.000132826
Parabacteroides_merdae	3.91444	CCA	3.29612	0.00851449	0.042614	0.00854485	78	83	161	0.804124	0.790476	0.79703	0.0082118	0.00441511	0.00623828	CCA	Group	Control	-0.0207661	0.00756086	202	161	0.00677095	0.0447345
Collinsella_aerofaciens	4.41509	Control	4.07494	1.16527e-10	3.36281e-09	1.17459e-10	81	84	165	0.835052	0.8	0.816832	0.0021852	0.0260067	0.0145677	Control	Group	Control	0.090093	0.0113736	202	165	1.61423e-13	1.78778e-11
Bacteroides_caccae	4.2845	CCA	3.81341	2.70594e-06	3.28762e-05	2.72197e-06	87	80	167	0.896907	0.761905	0.826733	0.0192531	0.00629458	0.0125172	CCA	Group	Control	-0.0527624	0.0106981	202	167	8.24015e-06	0.000124895
Roseburia_faecis	4.52523	Control	4.04599	2.77058e-06	3.31435e-05	2.78697e-06	79	88	167	0.814433	0.838095	0.826733	0.0120488	0.033514	0.0232065	Control	Group	Control	0.0755822	0.0143916	202	167	3.85724e-07	9.31765e-06
Streptococcus_salivarius	3.56551	Control	2.89873	0.00664064	0.0352591	0.00666489	78	90	168	0.804124	0.857143	0.831683	0.00289235	0.0036771	0.00330027	Control	Group	Control	0.00956624	0.00628459	202	168	0.131631	0.388336
Eubacterium_rectale	4.65458	Control	4.21395	9.45721e-06	0.000100705	9.51029e-06	81	88	169	0.835052	0.838095	0.836634	0.0134135	0.0451416	0.0299058	Control	Group	Control	0.0962278	0.0190621	202	169	2.64342e-06	4.75202e-05
Eubacterium_ramulus	3.22284	Control	2.78863	1.30949e-09	3.18708e-08	1.31936e-09	76	94	170	0.783505	0.895238	0.841584	0.00047178	0.00167047	0.00109486	Control	Group	Control	0.0193045	0.00283968	202	170	1.21018e-10	5.84667e-09
Alistipes_putredinis	4.54107			-	0.445888	0.301614	88	83	171	0.907216	0.790476	0.846535	0.0347594	0.0250766	0.0297263	CCA	Group	Control	-0.024312	0.0186402	202	171	0.193909	0.48352
Bacteroides_stercoris	4.73202	CCA	4.31476	2.38115e-06	2.9864e-05	2.3953e-06	94	79	173	0.969072	0.752381	0.856436	0.0539536	0.014642	0.0335193	CCA	Group	Control	-0.106863	0.0200666	202	173	5.06354e-07	1.15121e-05
Bacteroides_xylanisolvens	3.97838	CCA	3.61082	5.19066e-06	5.76496e-05	5.22053e-06	88	86	174	0.907216	0.819048	0.861386	0.00951435	0.00196424	0.00558979	CCA	Group	Control	-0.0337067	0.00861188	202	174	0.00013754	0.00147664
Blautia_obeum	3.86995	Control	3.52447	6.84858e-13	3.33804e-11	6.90926e-13	80	97	177	0.824742	0.92381	0.876238	0.00086687	0.0074122	0.00426914	Control	Group	Control	0.0476341	0.00600332	202	177	1.61895e-13	1.78778e-11
Eubacterium_hallii	4.3433	Control	4.03648	2.12153e-29	1.66253e-26	2.15075e-29	75	102	177	0.773196	0.971429	0.876238	0.000465563	0.0220446	0.0116824	Control	Group	Control	0.116201	0.00818713	202	177	4.74663e-32	3.66915e-29
Dorea_formicigenerans	3.80634	Control	3.47553	3.3293e-19	4.33639e-17	3.36589e-19	79	98	177	0.814433	0.933333	0.876238	0.000599548	0.00640238	0.00361587	Control	Group	Control	0.0476851	0.00470668	202	177	5.33367e-19	1.03073e-16
Roseburia_inulinivorans	4.19148	Control	3.35096	0.00741533	0.0378468	0.00744206	81	97	178	0.835052	0.92381	0.881188	0.0114795	0.0155409	0.0135906	Control	Group	Control	0.0159695	0.0118761	202	178	0.181169	0.469944
Dorea_longicatena	4.26137	Control	3.93344	1.22774e-25	4.80598e-23	1.24346e-25	81	101	182	0.835052	0.961905	0.90099	0.00108989	0.0182545	0.0100121	Control	Group	Control	0.0952151	0.00733425	202	182	2.36594e-28	9.14435e-26
Fusicatenibacter_saccharivorans	4.48748	Control	4.13515	5.45511e-17	5.32522e-15	5.51122e-17	84	99	183	0.865979	0.942857	0.905941	0.00321885	0.0307239	0.017516	Control	Group	Control	0.0904808	0.0116318	202	183	3.96679e-13	3.41362e-11
Bacteroides_thetaiotaomicron	4.22791	CCA	3.83536	1.67424e-11	6.21404e-10	1.68816e-11	91	94	185	0.938144	0.895238	0.915842	0.0169011	0.00334005	0.00985202	CCA	Group	Control	-0.0637564	0.00871548	202	185	1.93258e-11	1.06706e-09
Anaerostipes_hadrus	4.35266	Control	4.00102	1.12766e-19	2.93792e-17	1.1402e-19	86	101	187	0.886598	0.961905	0.925743	0.0015685	0.0225247	0.0124616	Control	Group	Control	0.0989209	0.0106039	202	187	2.20454e-17	3.40821e-15
Agathobaculum_butyriciproducens	3.72913	Control	3.33546	5.57278e-13	2.89736e-11	5.6223e-13	85	103	188	0.876289	0.980952	0.930693	0.000901926	0.00535952	0.00321899	Control	Group	Control	0.0379859	0.00510581	202	188	7.53021e-12	4.47758e-10
Bacteroides_ovatus	4.08555			-	0.445888	0.310989	92	98	190	0.948454	0.933333	0.940594	0.0121772	0.00682969	0.00939757	CCA	Group	Control	-0.0138062	0.0108628	202	190	0.205222	0.490806
Blautia_wexlerae	4.11971	Control	3.77413	1.79398e-19	3.28464e-17	1.81382e-19	88	104	192	0.907216	0.990476	0.950495	0.000583103	0.0131738	0.00712778	Control	Group	Control	0.0643574	0.00906915	202	192	2.2092e-11	1.13847e-09
Bacteroides_vulgatus	5.02766	CCA	4.57678	6.51614e-08	1.05644e-06	6.56007e-08	96	96	192	0.989691	0.914286	0.950495	0.106576	0.0344371	0.0690783	CCA	Group	Control	-0.126222	0.0256976	202	192	2.03568e-06	3.93395e-05
Parabacteroides_distasonis	4.16095	CCA	3.65201	2.16223e-05	0.000215437	2.17388e-05	90	104	194	0.927835	0.990476	0.960396	0.0144859	0.00579063	0.00996608	CCA	Group	Control	-0.0416612	0.00886774	202	194	6.80177e-06	0.000105155
Bacteroides_uniformis	4.77399	CCA	4.23491	0.000218215	0.00182239	0.000219252	97	97	194	1	0.92381	0.960396	0.0594274	0.0295285	0.0438859	CCA	Group	Control	-0.0706867	0.0212397	202	194	0.00108495	0.00998412
Escherichia_coli	4.56615			-	0.908242	0.828344	95	101	196	0.979381	0.961905	0.970297	0.0325404	0.0368258	0.034768	Control	Group	Control	0.0128284	0.021127	202	196	0.544406	0.688749
Faecalibacterium_prausnitzii	4.73893	Control	4.16602	6.42112e-11	1.92447e-09	6.473e-11	96	104	200	0.989691	0.990476	0.990099	0.0237701	0.054819	0.0399094	Control	Group	Control	0.0826006	0.0127478	202	200	8.00841e-10	3.64147e-08

## Sheet: Table S4
Table S4. Comparison of the gut microbial community between CCA and Control group at genus level.
	Lefse analysis				Wilcoxon rank sum test												Maaslin2
	Log10_max_mean	LDA_Group	LDA_score	LDA_pvalue	qvalue	pvalue	CCA_occurrence	Control_occurrence	All_occurrence	CCA_occurrence_rate	Control_occurrence_rate	All_occurrence_rate	CCA_mean	Control_mean	All_mean	Enriched	metadata	value	coef	stderr	N	N.not.0	pval	qval
Akkermansia	4.23048	CCA	3.82176	0.00176223	0.00920301	0.00176981	67	45	112	0.690722	0.428571	0.554455	0.0170013	0.00402196	0.0102546	CCA	Group	Control	-0.0397084	0.0131185	202	112	0.00350072	0.0211672
Saccharomyces	1.19168	Control	3.03298	0.0410797	0.132998	0.041434	1	7	8	0.0103093	0.0666667	0.039604	1.27186e-06	1.55481e-05	8.69268e-06	Control	Group	Control	0.00108869	0.000431047	202	8	0.0124953	0.0550642
Parabacteroides	4.39275	CCA	3.8627	7.12138e-08	6.4276e-07	7.16925e-08	93	104	197	0.958763	0.990476	0.975248	0.0247029	0.010226	0.0171778	CCA	Group	Control	-0.0574269	0.0101347	202	197	1.11793e-07	1.3212e-06
Gemmiger	3.22008	Control	2.77658	8.88162e-11	1.59285e-09	8.95337e-11	61	92	153	0.628866	0.87619	0.757426	0.000489395	0.00165989	0.00109782	Control	Group	Control	0.0199564	0.00318372	202	153	3.38037e-08	4.18522e-07
Flavonifractor	3.63913	CCA	3.27938	0.0078818	0.0311614	0.0079102	73	81	154	0.752577	0.771429	0.762376	0.00435647	0.000673448	0.00244203	CCA	Group	Control	-0.0237663	0.00555974	202	154	2.97729e-05	0.000258032
Faecalibacterium	4.72294	Control	4.17811	2.84254e-10	4.38584e-09	2.86474e-10	96	104	200	0.989691	0.990476	0.990099	0.0237848	0.0528371	0.0388863	Control	Group	Control	0.0785094	0.0125485	202	200	2.88357e-09	5.3552e-08
Anaerotruncus	2.50641	CCA	2.14415	2.88414e-05	0.000215554	2.90169e-05	49	28	77	0.505155	0.266667	0.381188	0.000320927	4.8616e-05	0.000179379	CCA	Group	Control	-0.00722593	0.00162388	202	77	1.75024e-05	0.000162523
Collinsella	4.38444	Control	4.01886	2.63301e-09	3.28408e-08	2.65253e-09	82	84	166	0.845361	0.8	0.821782	0.00303736	0.0242348	0.0140558	Control	Group	Control	0.0796685	0.0111439	202	166	1.63122e-11	4.71241e-10
Ruminococcus	4.71056	Control	4.31222	4.34998e-09	5.17839e-08	4.38171e-09	87	95	182	0.896907	0.904762	0.90099	0.0109923	0.0513524	0.0319716	Control	Group	Control	0.111749	0.0160082	202	182	7.55299e-10	1.5106e-08
Proteobacteria_unclassified	3.36449	Control	2.86209	0.00286745	0.0132369	0.00287948	40	63	103	0.412371	0.6	0.509901	0.000716077	0.00231468	0.00154703	Control	Group	Control	0.0128638	0.00493174	202	103	0.00978432	0.0462529
Stenotrophomonas	0	CCA	2.96118	0.00520357	0.0217289	0.00526507	7	0	7	0.072165	0	0.0346535	9.5918e-07	0	4.60596e-07	CCA	Group	Control	-0.0002796	0.000100507	202	7	0.00609194	0.0321039
Pyramidobacter	2.68812	CCA	2.38397	0.0304903	0.106153	0.030621	26	16	42	0.268041	0.152381	0.207921	0.000487665	3.45346e-05	0.000252127	CCA	Group	Control	-0.00628343	0.00219499	202	42	0.00504351	0.0279003
Lactobacillus	3.99811	Control	3.50801	0.00185911	0.00951706	0.00186681	62	81	143	0.639175	0.771429	0.707921	0.00240757	0.00995654	0.00633154	Control	Group	Control	0.0273525	0.0103429	202	143	0.00974214	0.0462529
Lactococcus	2.45825	Control	2.20327	0.000788199	0.0044897	0.000794331	4	20	24	0.0412371	0.190476	0.118812	2.5197e-06	0.000287242	0.000150519	Control	Group	Control	0.00475187	0.00173044	202	24	0.00663833	0.0338425
Catenibacterium	2.81689	Control	2.58233	0.00708116	0.02896	0.00712861	5	17	22	0.0515464	0.161905	0.108911	9.96763e-07	0.000655973	0.000341455	Control	Group	Control	0.008	0.00261103	202	22	0.00257966	0.0159693
Sp31virus	3.99847	CCA	3.79907	3.24783e-08	3.16529e-07	3.28703e-08	25	0	25	0.257732	0	0.123762	0.00996474	0	0.00478505	CCA	Group	Control	-0.0237424	0.0101075	202	25	0.0199336	0.0822657
Intestinimonas	3.18119	CCA	2.86393	6.18216e-05	0.000449154	6.21906e-05	46	26	72	0.474227	0.247619	0.356436	0.0015177	6.66539e-05	0.000763445	CCA	Group	Control	-0.0120333	0.00361261	202	72	0.00103192	0.00709575
Turicibacter	2.97653	Control	2.58852	5.35407e-10	7.39365e-09	5.40305e-10	11	57	68	0.113402	0.542857	0.336634	0.000146862	0.000947403	0.000562985	Control	Group	Control	0.0119059	0.00312866	202	68	0.000212811	0.00162738
Solobacterium	0.852223	CCA	2.65506	0.00755136	0.0304255	0.00760638	14	4	18	0.14433	0.0380952	0.0891089	7.1158e-06	1.51462e-06	4.2043e-06	CCA	Group	Control	-0.000787512	0.000309097	202	18	0.0127801	0.0553805
Phascolarctobacterium	3.90232	CCA	3.225	0.00482871	0.0210033	0.00484691	81	85	166	0.835052	0.809524	0.821782	0.00798578	0.00430979	0.00607499	CCA	Group	Control	-0.0290526	0.00815625	202	166	0.000528818	0.00392837
Bifidobacterium	4.77974	Control	4.39565	3.62557e-19	3.17663e-17	3.66535e-19	85	103	188	0.876289	0.980952	0.930693	0.0061805	0.0602205	0.0342706	Control	Group	Control	0.153875	0.0182354	202	188	2.31256e-13	1.50317e-11
Actinomyces	2.6719	Control	2.32598	3.01223e-10	4.38584e-09	3.03635e-10	42	85	127	0.43299	0.809524	0.628713	6.28941e-05	0.000469781	0.000274395	Control	Group	Control	0.00957302	0.00190686	202	127	1.18942e-06	1.34457e-05
Eubacterium	4.78442	Control	4.28011	9.47481e-12	1.9109e-10	9.55452e-12	94	105	199	0.969072	1	0.985149	0.0225486	0.0608727	0.0424695	Control	Group	Control	0.102189	0.0145751	202	199	3.70017e-11	8.74585e-10
Blautia	4.71468	Control	4.32904	3.32365e-16	1.45468e-14	3.35696e-16	97	105	202	1	1	1	0.00826221	0.051842	0.0309151	Control	Group	Control	0.115093	0.0154274	202	202	2.61521e-12	9.71363e-11
Selenomonas	1.00286	CCA	2.48115	0.00274831	0.0131447	0.0027806	8	0	8	0.0824742	0	0.039604	1.00662e-05	0	4.83376e-06	CCA	Group	Control	-0.00100298	0.000336208	202	8	0.00389131	0.0229941
Klebsiella	4.23364	CCA	3.63643	6.56542e-05	0.00046374	6.59937e-05	77	62	139	0.793814	0.590476	0.688119	0.0171255	0.0100711	0.0134586	CCA	Group	Control	-0.0309969	0.0140353	202	139	0.0284	0.111879
Lachnoclostridium	3.65276	CCA	3.35705	9.56647e-15	3.13909e-13	9.65875e-15	83	60	143	0.85567	0.571429	0.707921	0.00449531	0.000393261	0.00236306	CCA	Group	Control	-0.0382123	0.00503474	202	143	1.71396e-10	3.71359e-09
Lachnospiraceae_unclassified	4.66061	Control	4.22171	1.70898e-05	0.000131399	1.7183e-05	88	91	179	0.907216	0.866667	0.886139	0.0137801	0.0457732	0.0304102	Control	Group	Control	0.0954342	0.0188456	202	179	2.51843e-06	2.61916e-05
Dorea	4.38367	Control	4.05501	1.08488e-26	2.85758e-24	1.09907e-26	87	103	190	0.896907	0.980952	0.940594	0.0017258	0.0241921	0.0134038	Control	Group	Control	0.105425	0.00805976	202	190	1.22617e-28	3.18805e-26
Fusicatenibacter	4.48448	Control	4.12574	3.04373e-16	1.45468e-14	3.07429e-16	84	99	183	0.865979	0.942857	0.905941	0.00326168	0.0305126	0.0174268	Control	Group	Control	0.0883234	0.0117542	202	183	1.93972e-12	8.40545e-11
Lautropia	1.14476	CCA	2.29569	0.000131009	0.000859289	0.000132198	19	3	22	0.195876	0.0285714	0.108911	1.39559e-05	9.61482e-07	7.2014e-06	CCA	Group	Control	-0.00125892	0.000358533	202	22	0.00103707	0.00709575
Coprococcus	4.22665	Control	3.88017	1.46057e-14	4.25938e-13	1.4744e-14	78	98	176	0.804124	0.933333	0.871287	0.0023449	0.0168519	0.00988564	Control	Group	Control	0.071319	0.00934184	202	176	1.13493e-12	5.90161e-11
Leptotrichia	0.92054	CCA	2.686	0.000949866	0.00519734	0.000959509	12	1	13	0.123711	0.00952381	0.0643564	8.32799e-06	7.31842e-08	4.03713e-06	CCA	Group	Control	-0.000572656	0.000266616	202	13	0.0329844	0.124289
Fusobacterium	3.70858	CCA	3.3127	9.10765e-11	1.59285e-09	9.18954e-11	62	21	83	0.639175	0.2	0.410891	0.00511183	0.000406198	0.00266583	CCA	Group	Control	-0.0345723	0.00695452	202	83	2.03125e-06	2.20052e-05
Oscillibacter	3.66298	CCA	3.17054	0.0266714	0.095293	0.0267553	64	73	137	0.659794	0.695238	0.678218	0.00460237	0.00158734	0.00303515	CCA	Group	Control	-0.0189985	0.00585244	202	137	0.00146104	0.00974027
Anaerostipes	4.35432	Control	4.00318	1.92602e-19	2.53151e-17	1.94731e-19	87	102	189	0.896907	0.971429	0.935644	0.0016113	0.0226111	0.012527	Control	Group	Control	0.0980029	0.0107381	202	189	8.22841e-17	1.06969e-14
Shuttleworthia	0.948559	CCA	2.09487	0.0360455	0.124835	0.0364902	4	0	4	0.0412371	0	0.019802	8.88298e-06	0	4.26559e-06	CCA	Group	Control	-0.000634214	0.000319113	202	4	0.048437	0.161457
Roseburia	4.78662	Control	4.13073	0.000159084	0.00101371	0.000159855	93	101	194	0.958763	0.961905	0.960396	0.0340001	0.0611815	0.0481291	Control	Group	Control	0.0636851	0.0162145	202	194	0.000118288	0.000961088
Slackia	2.70401	Control	2.35289	0.00010708	0.000719239	0.000107886	7	28	35	0.072165	0.266667	0.173267	1.5639e-05	0.000505841	0.000270447	Control	Group	Control	0.0092029	0.00208604	202	35	1.67515e-05	0.000161311
Gordonibacter	2.78721	Control	2.42582	2.61703e-08	2.6353e-07	2.6353e-08	65	87	152	0.670103	0.828571	0.752475	7.10334e-05	0.000612648	0.000352566	Control	Group	Control	0.011895	0.001985	202	152	1.02585e-08	1.48179e-07
Bacteroides	5.57178	CCA	5.06001	3.18241e-13	7.58958e-12	3.21098e-13	97	105	202	1	1	1	0.373065	0.148968	0.256579	CCA	Group	Control	-0.287795	0.0360115	202	202	1.09463e-13	9.48682e-12
Kp36virus	3.77308	CCA	3.50372	5.93902e-09	6.78829e-08	6.00503e-09	32	2	34	0.329897	0.0190476	0.168317	0.00593036	1.27902e-05	0.00285439	CCA	Group	Control	-0.0220965	0.0079183	202	34	0.00617383	0.0321039
Agathobaculum	3.72249	Control	3.36714	2.96801e-12	6.48605e-11	2.99356e-12	85	103	188	0.876289	0.980952	0.930693	0.000906592	0.00527831	0.00317902	Control	Group	Control	0.0371616	0.00511065	202	188	1.95654e-11	5.087e-10
Intestinibacter	3.41606	Control	3.09434	2.73332e-17	1.79581e-15	2.76278e-17	30	88	118	0.309278	0.838095	0.584158	0.000166255	0.00260649	0.00143469	Control	Group	Control	0.0312819	0.00418954	202	118	7.08255e-12	2.30183e-10
Adlercreutzia	3.27771	Control	2.96145	1.70834e-08	1.78946e-07	1.72064e-08	51	77	128	0.525773	0.733333	0.633663	0.000175094	0.00189542	0.00106932	Control	Group	Control	0.0230916	0.00343712	202	128	3.89575e-09	6.33059e-08
Asaccharobacter	2.71432	Control	2.43797	4.45558e-08	4.16688e-07	4.48741e-08	41	71	112	0.42268	0.67619	0.554455	5.08949e-05	0.000517986	0.000293689	Control	Group	Control	0.0119872	0.00182308	202	112	1.51482e-08	2.07291e-07
Enterorhabdus	0.4248	Control	2.70998	3.71341e-07	3.24939e-06	3.7493e-07	3	32	35	0.0309278	0.304762	0.173267	2.96493e-07	2.6595e-06	1.52479e-06	Control	Group	Control	0.00075451	0.000160366	202	35	5.47469e-06	5.47469e-05
Prevotella	5.25352	CCA	4.44542	0.000256718	0.00155959	0.000257931	95	65	160	0.979381	0.619048	0.792079	0.179276	0.120033	0.148481	CCA	Group	Control	-0.0963006	0.0468884	202	160	0.0413838	0.147394
Veillonella	4.31058	CCA	3.95986	1.43175e-08	1.56208e-07	1.44192e-08	84	69	153	0.865979	0.657143	0.757426	0.0204447	0.00125432	0.0104695	CCA	Group	Control	-0.0729039	0.0116928	202	153	3.71725e-09	6.33059e-08
Hungatella	3.05227	CCA	2.7689	1.07603e-15	4.03957e-14	1.08758e-15	70	23	93	0.721649	0.219048	0.460396	0.00112789	1.71854e-05	0.000550542	CCA	Group	Control	-0.0160987	0.00271878	202	93	1.79676e-08	2.33578e-07
G7cvirus	2.02571	CCA	2.24555	0.0187878	0.0696321	0.0190149	5	0	5	0.0515464	0	0.0247525	0.000106098	0	5.09481e-05	CCA	Group	Control	-0.00207924	0.00102054	202	5	0.0430833	0.15028

## Sheet: Table S5
Table S5. Comparison of the gut microbial community between CCA and Control group at metacyc-pathway level.
	Wilcoxon rank sum test															Maaslin2
	qvalue	pvalue	CCA_occurrence	Control_occurrence	All_occurrence	CCA_occurrence_rate	Control_occurrence_rate	All_occurrence_rate	CCA_mean	Control_mean	All_mean	Enriched	FC	log2(FC)	-log10(pvalue)	metadata	value	coef	stderr	N	N.not.0	pval	qval
PWY-7357: thiamine phosphate formation from pyrithiamine and oxythiamine (yeast)	5.32486e-09	4.59208e-10	97	105	202	1	1	1	0.000251576	0.000330215	0.000292453	Control	1.31259	0.392412	9.33799	Group	Control	0.00194587	0.000327638	202	202	1.27951e-08	1.2234e-07
PWY-7356: thiamine diphosphate salvage IV (yeast)	0.000568243	0.000155355	96	105	201	0.989691	1	0.99505	3.7582e-05	5.8317e-05	4.83601e-05	Control	1.55173	0.633875	3.80868	Group	Control	0.00150747	0.000340419	202	201	1.58418e-05	8.14505e-05
PWY-7332: superpathway of UDP-N-acetylglucosamine-derived O-antigen building blocks biosynthesis	0.00641284	0.00212977	26	11	37	0.268041	0.104762	0.183168	2.10688e-06	1.15798e-06	1.61364e-06	CCA	0.549618	-0.863498	2.67167	Group	Control	-0.000469819	0.000173285	202	37	0.00743645	0.0217896
PWY-7328: superpathway of UDP-glucose-derived O-antigen building blocks biosynthesis	4.55875e-07	6.4408e-08	97	105	202	1	1	1	0.000127686	0.000178459	0.000154078	Control	1.39764	0.482993	7.19106	Group	Control	0.002023	0.000374702	202	202	2.02472e-07	1.64697e-06
PWY-7312: dTDP-&beta;-D-fucofuranose biosynthesis	4.73549e-05	1.0253e-05	73	61	134	0.752577	0.580952	0.663366	3.38932e-05	1.06016e-05	2.17862e-05	CCA	0.312794	-1.67672	4.98915	Group	Control	-0.00246751	0.000494081	202	134	2.36915e-06	1.45077e-05
PWY-6562: norspermidine biosynthesis	0.000623723	0.000172811	69	42	111	0.71134	0.4	0.549505	5.24236e-06	2.30618e-06	3.71613e-06	CCA	0.439913	-1.18471	3.76243	Group	Control	-0.000709346	0.000206363	202	111	0.00073676	0.00271307
PWY-6572: chondroitin sulfate degradation I (bacterial)	3.57581e-10	2.62445e-11	85	62	147	0.876289	0.590476	0.727723	1.05905e-05	2.71853e-06	6.49862e-06	CCA	0.256696	-1.96187	10.581	Group	Control	-0.00161668	0.000207626	202	147	4.2744e-13	8.62795e-12
PWY-6588: pyruvate fermentation to acetone	0.0258743	0.00944768	89	96	185	0.917526	0.914286	0.915842	1.75851e-05	1.00013e-05	1.3643e-05	CCA	0.568738	-0.814165	2.02468	Group	Control	-0.000836769	0.000295387	202	185	0.00518345	0.0155219
PWY-6590: superpathway of Clostridium acetobutylicum acidogenic fermentation	7.42336e-06	1.36208e-06	91	103	194	0.938144	0.980952	0.960396	2.56113e-05	4.29925e-05	3.46461e-05	Control	1.67866	0.747306	5.8658	Group	Control	0.00160171	0.00031493	202	194	1.47147e-06	1.00244e-05
PWY-6595: superpathway of guanosine nucleotides degradation (plants)	0.00618497	0.00204274	92	99	191	0.948454	0.942857	0.945545	8.60579e-06	1.34064e-05	1.11012e-05	Control	1.55784	0.639549	2.68979	Group	Control	0.000712853	0.000234613	202	191	0.00299888	0.00960779
PWY-6606: guanosine nucleotides degradation II	0.0305678	0.011498	97	105	202	1	1	1	6.00672e-05	7.77216e-05	6.9244e-05	Control	1.29391	0.371739	1.93938	Group	Control	0.00110161	0.000431787	202	202	0.0118777	0.0333679
PWY-6607: guanosine nucleotides degradation I	0.00595725	0.00194567	92	99	191	0.948454	0.942857	0.945545	8.71334e-06	1.43551e-05	1.16459e-05	Control	1.64748	0.720261	2.71093	Group	Control	0.000757414	0.000246797	202	191	0.00279291	0.00904245
PWY-6125: superpathway of guanosine nucleotides de novo biosynthesis II	3.10488e-12	1.48123e-13	97	105	202	1	1	1	0.000273213	0.000186027	0.000227893	CCA	0.680887	-0.554513	12.8294	Group	Control	-0.00301211	0.000359	202	202	9.17036e-15	2.27175e-13
PWY-6126: superpathway of adenosine nucleotides de novo biosynthesis II	1.72962e-10	1.11076e-11	97	105	202	1	1	1	0.000324191	0.000239162	0.000279993	CCA	0.737718	-0.438859	10.9544	Group	Control	-0.00265184	0.000365238	202	202	8.61527e-12	1.45453e-10
PWY66-388: ceramide degradation by &alpha;-oxidation	0.000644234	0.000179676	33	13	46	0.340206	0.12381	0.227723	9.20916e-07	2.29965e-07	5.61758e-07	CCA	0.249713	-2.00165	3.74551	Group	Control	-0.000370411	0.00010336	202	46	0.000480698	0.00180676
PWY-5989: stearate biosynthesis II (bacteria and plants)	0.000172331	4.30036e-05	97	105	202	1	1	1	0.000156334	0.000107439	0.000130918	CCA	0.68724	-0.541114	4.3665	Group	Control	-0.00217039	0.000543247	202	202	9.68315e-05	0.000415537
PWY-5994: palmitate biosynthesis (type I fatty acid synthase)	2.97132e-07	3.76186e-08	20	60	80	0.206186	0.571429	0.39604	7.36889e-07	3.21819e-06	2.02667e-06	Control	4.36726	2.12673	7.4246	Group	Control	0.000903779	0.000163105	202	80	1.92377e-07	1.58857e-06
PWY-6121: 5-aminoimidazole ribonucleotide biosynthesis I	1.73068e-05	3.52487e-06	97	105	202	1	1	1	0.000397558	0.00046305	0.000431601	Control	1.16474	0.220003	5.45286	Group	Control	0.0015887	0.000326763	202	202	1.04096e-05	5.45504e-05
PWY-6122: 5-aminoimidazole ribonucleotide biosynthesis II	6.59582e-05	1.5128e-05	97	105	202	1	1	1	0.0004466	0.000497031	0.000472814	Control	1.11292	0.154352	4.82022	Group	Control	0.000930768	0.000248671	202	202	0.000597626	0.00221569
FASYN-ELONG-PWY: fatty acid elongation -- saturated	0.000123011	2.97934e-05	97	105	202	1	1	1	0.000178735	0.00012484	0.00015072	CCA	0.698462	-0.517747	4.52588	Group	Control	-0.00225603	0.000570988	202	202	0.000119006	0.000506705
FASYN-INITIAL-PWY: superpathway of fatty acid biosynthesis initiation (E. coli)	5.01419e-12	2.5761e-13	21	70	91	0.216495	0.666667	0.450495	1.07825e-06	7.22146e-06	4.27151e-06	Control	6.69738	2.7436	12.589	Group	Control	0.00165905	0.000222606	202	91	8.66162e-12	1.45453e-10
FERMENTATION-PWY: mixed acid fermentation	0.00963887	0.00334265	97	105	202	1	1	1	9.63366e-05	0.000121742	0.000109542	Control	1.26372	0.337673	2.47591	Group	Control	0.00142745	0.000439296	202	202	0.00144977	0.00506489
GALACTITOLCAT-PWY: galactitol degradation	0.0962297	0.0423764	85	95	180	0.876289	0.904762	0.891089	1.67087e-05	2.56598e-05	2.13615e-05	Control	1.53571	0.618908	1.37288	Group	Control	0.000949665	0.000437633	202	180	0.0311853	0.0766828
PWY-1269: CMP-3-deoxy-D-manno-octulosonate biosynthesis	5.65893e-07	8.30668e-08	97	105	202	1	1	1	0.000181397	0.000126201	0.000152706	CCA	0.695717	-0.523427	7.08057	Group	Control	-0.00255728	0.000414353	202	202	4.47756e-09	4.69283e-08
PWY-1042: glycolysis IV	2.33243e-08	2.48222e-09	97	105	202	1	1	1	0.000517269	0.000601611	0.00056111	Control	1.16305	0.217915	8.60516	Group	Control	0.0017163	0.000290541	202	202	6.9528e-08	6.01472e-07
PPGPPMET-PWY: ppGpp metabolism	1.00255e-05	1.93151e-06	97	105	202	1	1	1	2.2242e-05	4.26458e-05	3.28479e-05	Control	1.91736	0.93912	5.7141	Group	Control	0.00184811	0.000356347	202	202	4.56047e-06	2.61627e-05
POLYISOPRENSYN-PWY: polyisoprenoid biosynthesis (E. coli)	0.00367901	0.00115433	97	104	201	1	0.990476	0.99505	9.81093e-05	7.7948e-05	8.76294e-05	CCA	0.794501	-0.331879	2.93767	Group	Control	-0.00130792	0.00042595	202	201	0.00267847	0.00879378
PROTOCATECHUATE-ORTHO-CLEAVAGE-PWY: protocatechuate degradation II (ortho-cleavage pathway)	0.0085991	0.00290318	60	47	107	0.618557	0.447619	0.529703	6.86344e-06	3.33829e-06	5.03106e-06	CCA	0.486387	-1.03982	2.53713	Group	Control	-0.000593072	0.000254667	202	107	0.0209547	0.0551706
PROPFERM-PWY: superpathway of L-alanine fermentation (Stickland reaction)	4.18015e-07	5.8292e-08	67	26	93	0.690722	0.247619	0.460396	1.91418e-06	1.0011e-06	1.43956e-06	CCA	0.522995	-0.93513	7.23439	Group	Control	-0.000630276	0.00012857	202	93	2.24791e-06	1.40012e-05
ALLANTOINDEG-PWY: superpathway of allantoin degradation in yeast	0.101149	0.0449912	91	97	188	0.938144	0.92381	0.930693	4.84276e-06	6.98623e-06	5.95694e-06	Control	1.44261	0.528684	1.34687	Group	Control	0.000376158	0.00016999	202	188	0.0285972	0.0714929
PWY-7094: fatty acid salvage	0.0455243	0.0178354	85	83	168	0.876289	0.790476	0.831683	1.54395e-05	9.6798e-06	1.24456e-05	CCA	0.626952	-0.673573	1.74872	Group	Control	-0.00073284	0.00033384	202	168	0.0294606	0.072982
PWY-7031: protein N-glycosylation (bacterial)	0.0536275	0.021451	18	8	26	0.185567	0.0761905	0.128713	3.25517e-07	1.2389e-07	2.20711e-07	CCA	0.380596	-1.39367	1.66855	Group	Control	-0.000155748	6.46911e-05	202	26	0.0187501	0.0498478
PWY-7434: terminal O-glycans residues modification (via type 2 precursor disaccharide)	0.0288505	0.0107991	52	45	97	0.536082	0.428571	0.480198	3.23869e-06	5.68625e-07	1.85078e-06	CCA	0.175573	-2.50986	1.96661	Group	Control	-0.000610355	0.000163121	202	97	0.00023981	0.000968123
P163-PWY: L-lysine fermentation to acetate and butanoate	8.76576e-05	2.07483e-05	20	2	22	0.206186	0.0190476	0.108911	1.26447e-06	3.46867e-08	6.25226e-07	CCA	0.0274318	-5.18801	4.68302	Group	Control	-0.000348337	0.000107542	202	22	0.00158703	0.00547424
P164-PWY: purine nucleobases degradation I (anaerobic)	0.00193255	0.0005709	94	105	199	0.969072	1	0.985149	5.0617e-05	7.11161e-05	6.12725e-05	Control	1.40498	0.490554	3.24344	Group	Control	0.0013506	0.000378744	202	199	0.000460136	0.00176601
P124-PWY: Bifidobacterium shunt	4.24515e-20	2.33678e-22	68	104	172	0.701031	0.990476	0.851485	7.50736e-06	6.95233e-05	3.97433e-05	Control	9.26068	3.21112	21.6314	Group	Control	0.0050017	0.000492197	202	172	4.61532e-13	8.9834e-12
TRNA-CHARGING-PWY: tRNA charging	2.85883e-08	3.09488e-09	97	105	202	1	1	1	0.000449449	0.000509621	0.000480727	Control	1.13388	0.181267	8.50936	Group	Control	0.00121702	0.000223632	202	202	3.54475e-07	2.68318e-06
UDPNAGSYN-PWY: UDP-N-acetyl-D-glucosamine biosynthesis I	3.24034e-14	1.18911e-15	97	105	202	1	1	1	0.000162007	0.000274706	0.000220588	Control	1.69564	0.76183	14.9248	Group	Control	0.00369142	0.000443684	202	202	4.14155e-14	9.02857e-13
VALSYN-PWY: L-valine biosynthesis	1.15707e-06	1.78338e-07	97	105	202	1	1	1	0.000520904	0.000583922	0.000553661	Control	1.12098	0.164758	6.74876	Group	Control	0.00129489	0.000260712	202	202	2.73902e-06	1.6404e-05
PWY-5103: L-isoleucine biosynthesis III	8.3604e-05	1.96354e-05	97	105	202	1	1	1	0.000388168	0.000438219	0.000414185	Control	1.12894	0.174972	4.70696	Group	Control	0.00106278	0.000314588	202	202	0.000897895	0.00324075
PWY-5121: superpathway of geranylgeranyl diphosphate biosynthesis II (via MEP)	1.93247e-07	2.41115e-08	97	105	202	1	1	1	0.000157989	0.000100696	0.000128208	CCA	0.637361	-0.649818	7.61777	Group	Control	-0.00239349	0.000451607	202	202	3.32643e-07	2.58986e-06
PWY-5130: 2-oxobutanoate degradation I	7.57995e-08	8.76215e-09	95	101	196	0.979381	0.961905	0.970297	4.6683e-05	1.87907e-05	3.21845e-05	CCA	0.402517	-1.31288	8.05739	Group	Control	-0.00241854	0.000393788	202	196	1.02487e-08	9.97423e-08
PWY-5505: L-glutamate and L-glutamine biosynthesis	0.00862318	0.00292713	97	105	202	1	1	1	5.54103e-05	6.93866e-05	6.26752e-05	Control	1.25223	0.324504	2.53356	Group	Control	0.000800618	0.000287745	202	202	0.00654209	0.0192726
PWY-5497: purine nucleobases degradation II (anaerobic)	0.0185738	0.00657751	97	104	201	1	0.990476	0.99505	5.00053e-05	4.01505e-05	4.48828e-05	CCA	0.802926	-0.316661	2.18194	Group	Control	-0.00098632	0.000315329	202	201	0.00227941	0.0076684
PWY-5494: pyruvate fermentation to propanoate II (acrylate pathway)	1.69166e-07	2.04861e-08	68	26	94	0.701031	0.247619	0.465347	9.51043e-07	4.76564e-07	7.04408e-07	CCA	0.501096	-0.996841	7.68854	Group	Control	-0.000451715	8.94496e-05	202	94	1.13425e-06	7.82493e-06
PWY-5431: aromatic compounds degradation via &beta;-ketoadipate	0.0027759	0.000855691	54	36	90	0.556701	0.342857	0.445545	6.97894e-06	2.97572e-06	4.89806e-06	CCA	0.426386	-1.22977	3.06768	Group	Control	-0.000747571	0.000255267	202	90	0.00380846	0.0116607
PWY-5417: catechol degradation III (ortho-cleavage pathway)	0.0027759	0.000855691	54	36	90	0.556701	0.342857	0.445545	6.97894e-06	2.97572e-06	4.89806e-06	CCA	0.426386	-1.22977	3.06768	Group	Control	-0.000747571	0.000255267	202	90	0.00380846	0.0116607
PWY-5392: reductive TCA cycle II	0.00196796	0.000584972	63	55	118	0.649485	0.52381	0.584158	6.21479e-06	2.45168e-06	4.25872e-06	CCA	0.39449	-1.34194	3.23287	Group	Control	-0.000739049	0.000217696	202	118	0.000853959	0.00310272
PWY-5484: glycolysis II (from fructose 6-phosphate)	0.0823843	0.0346165	97	105	202	1	1	1	0.000217127	0.000193118	0.000204647	CCA	0.889426	-0.169053	1.46072	Group	Control	-0.00103033	0.00044525	202	202	0.0217366	0.0564117
COMPLETE-ARO-PWY: superpathway of aromatic amino acid biosynthesis	1.72962e-10	1.11076e-11	97	105	202	1	1	1	0.000376031	0.000482593	0.000431422	Control	1.28339	0.359955	10.9544	Group	Control	0.00250139	0.000317778	202	202	2.25231e-13	4.72118e-12
DAPLYSINESYN-PWY: L-lysine biosynthesis I	0.00612463	0.00201158	97	105	202	1	1	1	9.33375e-05	0.000132698	0.000113797	Control	1.4217	0.507619	2.69646	Group	Control	0.00198331	0.000539184	202	202	0.000310811	0.00121865
PWY-6353: purine nucleotides degradation II (aerobic)	0.03499	0.013354	97	105	202	1	1	1	0.000102635	0.000129351	0.000116522	Control	1.26029	0.333759	1.87439	Group	Control	0.00123594	0.000489389	202	202	0.0125653	0.0349392
PWY-6317: D-galactose degradation I (Leloir pathway)	5.17555e-18	5.69785e-20	97	105	202	1	1	1	0.000203987	0.000328117	0.00026851	Control	1.60852	0.685732	19.2443	Group	Control	0.00375991	0.000328627	202	202	1.26744e-23	1.72688e-21
PWY-8178: pentose phosphate pathway (non-oxidative branch) II	1.9448e-11	1.10622e-12	97	105	202	1	1	1	0.000297015	0.000412083	0.000356828	Control	1.38741	0.472395	11.9562	Group	Control	0.00293508	0.000374291	202	202	8.93974e-13	1.62405e-11
PWY-8189: L-alanine degradation V (oxidative Stickland reaction)	4.18015e-07	5.8292e-08	67	26	93	0.690722	0.247619	0.460396	1.91418e-06	1.0011e-06	1.43956e-06	CCA	0.522995	-0.93513	7.23439	Group	Control	-0.000630276	0.00012857	202	93	2.24791e-06	1.40012e-05
PWY-8190: L-glutamate degradation XI (reductive Stickland reaction)	1.87248e-05	3.8824e-06	50	22	72	0.515464	0.209524	0.356436	1.47458e-06	3.78098e-07	9.04628e-07	CCA	0.25641	-1.96347	5.4109	Group	Control	-0.000448765	0.000113724	202	72	0.000144732	0.000597569
PWY-7282: 4-amino-2-methyl-5-diphosphomethylpyrimidine biosynthesis II	3.29433e-06	5.62151e-07	97	103	200	1	0.980952	0.990099	0.000186221	0.000144197	0.000164376	CCA	0.77433	-0.368979	6.25015	Group	Control	-0.0017714	0.000432365	202	200	9.14753e-05	0.000398833
PWY-7197: pyrimidine deoxyribonucleotide phosphorylation	0.00245775	0.00074409	97	105	202	1	1	1	0.000136007	0.000115478	0.000125336	CCA	0.849063	-0.236057	3.12837	Group	Control	-0.000909167	0.000303425	202	202	0.00307918	0.0097567
PWY-7198: pyrimidine deoxyribonucleotides de novo biosynthesis IV	3.57695e-07	4.59425e-08	97	105	202	1	1	1	3.51131e-05	6.59863e-05	5.1161e-05	Control	1.87925	0.910157	7.33779	Group	Control	0.00192018	0.000378128	202	202	9.19035e-07	6.59045e-06
PWY-7196: superpathway of pyrimidine ribonucleosides salvage	1.79056e-05	3.67967e-06	37	65	102	0.381443	0.619048	0.50495	3.57016e-06	1.5634e-05	9.84099e-06	Control	4.37909	2.13063	5.43419	Group	Control	0.00169944	0.000350362	202	102	8.47787e-06	4.61099e-05
PWY-7165: L-ascorbate biosynthesis VIII (engineered pathway)	0.00425415	0.00135821	49	30	79	0.505155	0.285714	0.391089	4.11862e-06	2.91777e-06	3.49442e-06	CCA	0.708432	-0.497298	2.86703	Group	Control	-0.000518195	0.00023063	202	79	0.0271463	0.0681786
PWY-7159: 3,8-divinyl-chlorophyllide a biosynthesis III (aerobic, light independent)	0.0837002	0.0356302	13	5	18	0.134021	0.0476191	0.0891089	1.83738e-07	7.51094e-08	1.27273e-07	CCA	0.408784	-1.29059	1.44818	Group	Control	-0.0001174	5.01199e-05	202	18	0.020519	0.0542857
PWY-8188: L-alanine degradation VI (reductive Stickland reaction)	4.18015e-07	5.8292e-08	67	26	93	0.690722	0.247619	0.460396	1.91418e-06	1.0011e-06	1.43956e-06	CCA	0.522995	-0.93513	7.23439	Group	Control	-0.000630276	0.00012857	202	93	2.24791e-06	1.40012e-05
PWY-6628: superpathway of L-phenylalanine biosynthesis	7.87505e-10	5.92435e-11	97	105	202	1	1	1	0.000141568	0.00022036	0.000182524	Control	1.55656	0.638365	10.2274	Group	Control	0.00291778	0.000421931	202	202	7.18102e-10	9.31822e-09
PWY-6609: adenine and adenosine salvage III	1.23617e-06	1.92797e-07	97	105	202	1	1	1	0.00044184	0.000513501	0.000479089	Control	1.16219	0.216844	6.7149	Group	Control	0.00148347	0.000293174	202	202	9.55148e-07	6.76046e-06
PWY-6703: preQ0 biosynthesis	3.6593e-09	2.88715e-10	97	105	202	1	1	1	0.00030468	0.000237183	0.000269595	CCA	0.778466	-0.361295	9.53953	Group	Control	-0.00222006	0.000348395	202	202	1.55804e-09	1.86096e-08
PWY-5981: CDP-diacylglycerol biosynthesis III	0.0380161	0.0146484	90	97	187	0.927835	0.92381	0.925743	4.23617e-05	2.38436e-05	3.2736e-05	CCA	0.562858	-0.829158	1.83421	Group	Control	-0.00136089	0.000469881	202	187	0.00421644	0.0128378
PWY-5973: cis-vaccenate biosynthesis	1.77513e-13	7.16566e-15	97	105	202	1	1	1	0.000354261	0.000247131	0.000298575	CCA	0.697597	-0.519533	14.1447	Group	Control	-0.00338858	0.000397895	202	202	4.39766e-15	1.1413e-13
PYRIDOXSYN-PWY: pyridoxal 5'-phosphate biosynthesis I	4.88273e-11	2.86693e-12	97	104	201	1	0.990476	0.99505	0.0001706	8.62036e-05	0.00012673	CCA	0.505298	-0.984794	11.5426	Group	Control	-0.00392525	0.000537745	202	201	7.19113e-11	1.08866e-09
RUMP-PWY: formaldehyde oxidation I	0.00023875	6.13302e-05	52	79	131	0.536082	0.752381	0.648515	2.92798e-06	7.2239e-06	5.16101e-06	Control	2.46719	1.30287	4.21233	Group	Control	0.00104674	0.0002373	202	131	2.12747e-05	0.000105406
PWY-5941: glycogen degradation II	1.09013e-20	4.00048e-23	97	105	202	1	1	1	0.000281329	0.000521581	0.000406213	Control	1.85399	0.890636	22.3979	Group	Control	0.00593953	0.000466158	202	202	2.79777e-18	1.27065e-16
KDO-NAGLIPASYN-PWY: superpathway of (Kdo)2-lipid A biosynthesis	0.0572775	0.0230161	81	78	159	0.835052	0.742857	0.787129	1.33601e-05	8.62176e-06	1.08971e-05	CCA	0.645334	-0.631881	1.63797	Group	Control	-0.000618946	0.00030162	202	159	0.0415001	0.097071
HEME-BIOSYNTHESIS-II: heme b biosynthesis I (aerobic)	0.00926124	0.00317771	96	102	198	0.989691	0.971429	0.980198	4.40482e-05	3.09573e-05	3.72435e-05	CCA	0.702806	-0.508801	2.49789	Group	Control	-0.00128136	0.000446804	202	198	0.00472306	0.0142214
HISDEG-PWY: L-histidine degradation I	8.78963e-17	1.4515e-18	97	105	202	1	1	1	0.000194253	7.99068e-05	0.000134815	CCA	0.411355	-1.28154	17.8382	Group	Control	-0.00509869	0.000520142	202	202	3.37806e-18	1.41619e-16
HEXITOLDEGSUPER-PWY: superpathway of hexitol degradation (bacteria)	0.0960314	0.0421129	84	95	179	0.865979	0.904762	0.886139	3.47421e-05	5.07389e-05	4.30572e-05	Control	1.46044	0.546408	1.37559	Group	Control	0.0012411	0.000572106	202	179	0.0312359	0.0766828
HISTSYN-PWY: L-histidine biosynthesis	0.00051412	0.000139614	97	105	202	1	1	1	0.000374485	0.000418544	0.000397387	Control	1.11765	0.160474	3.85507	Group	Control	0.000949511	0.000305952	202	202	0.00245432	0.00820616
ILEUSYN-PWY: L-isoleucine biosynthesis I (from threonine)	1.67528e-06	2.76651e-07	97	105	202	1	1	1	0.000432953	0.000490371	0.000462799	Control	1.13262	0.179664	6.55807	Group	Control	0.00115566	0.000279511	202	202	5.38597e-05	0.000240886
HSERMETANA-PWY: L-methionine biosynthesis III	5.1464e-07	7.36548e-08	97	105	202	1	1	1	0.000217468	0.000282008	0.000251016	Control	1.29678	0.374931	7.1328	Group	Control	0.00191892	0.000368244	202	202	4.89438e-07	3.65403e-06
PWY-1861: formaldehyde assimilation II (assimilatory RuMP Cycle)	5.18764e-14	1.99891e-15	79	104	183	0.814433	0.990476	0.905941	1.39039e-05	6.66848e-05	4.13395e-05	Control	4.79613	2.26187	14.6992	Group	Control	0.00441582	0.000496921	202	183	4.17638e-16	1.3389e-14
PWY-241: C4 photosynthetic carbon assimilation cycle, NADP-ME type	0.0455243	0.0178756	97	105	202	1	1	1	7.36049e-05	9.70595e-05	8.57967e-05	Control	1.31866	0.399068	1.74774	Group	Control	0.00133325	0.000480096	202	202	0.00611673	0.0181175
PWY-2942: L-lysine biosynthesis III	0.000428876	0.000112531	97	105	202	1	1	1	0.000379884	0.000416493	0.000398914	Control	1.09637	0.132734	3.94873	Group	Control	0.00061132	0.000240315	202	202	0.0117345	0.0331364
PWY-3001: superpathway of L-isoleucine biosynthesis I	1.77804e-11	9.78737e-13	97	105	202	1	1	1	0.0002785	0.00034101	0.000310993	Control	1.22445	0.292136	12.0093	Group	Control	0.00179265	0.000253442	202	202	3.14256e-09	3.49529e-08
PWY-7383: anaerobic energy metabolism (invertebrates, cytosol)	0.0113829	0.00398925	91	103	194	0.938144	0.980952	0.960396	5.4358e-05	6.47786e-05	5.97746e-05	Control	1.1917	0.253025	2.39911	Group	Control	0.00106208	0.000437704	202	194	0.0161328	0.0437431
NAD-BIOSYNTHESIS-II: NAD salvage pathway III (to nicotinamide riboside)	0.00530103	0.00170217	93	91	184	0.958763	0.866667	0.910891	1.89915e-05	1.09095e-05	1.47904e-05	CCA	0.574438	-0.799776	2.769	Group	Control	-0.00103554	0.000305309	202	184	0.000836891	0.00306111
OANTIGEN-PWY: O-antigen building blocks biosynthesis (E. coli)	2.94158e-16	8.09608e-18	97	105	202	1	1	1	0.000209316	0.000316434	0.000264996	Control	1.51176	0.596225	17.0917	Group	Control	0.00311217	0.000329781	202	202	2.7835e-17	1.01134e-15
NONOXIPENT-PWY: pentose phosphate pathway (non-oxidative branch) I	9.27705e-09	8.85149e-10	97	105	202	1	1	1	0.000266691	0.00037678	0.000323915	Control	1.4128	0.498554	9.05298	Group	Control	0.00295264	0.00045946	202	202	1.38079e-09	1.71029e-08
NONMEVIPP-PWY: methylerythritol phosphate pathway I	2.125e-05	4.44496e-06	97	105	202	1	1	1	0.000439469	0.000501292	0.000471605	Control	1.14068	0.189889	5.35213	Group	Control	0.00132661	0.000311774	202	202	5.39231e-05	0.000240886
NAGLIPASYN-PWY: lipid IVA biosynthesis (E. coli)	4.65105e-06	8.36335e-07	97	105	202	1	1	1	0.000129856	8.11732e-05	0.000104551	CCA	0.625099	-0.677842	6.07762	Group	Control	-0.00237687	0.000521794	202	202	9.96359e-06	5.272e-05
PWY-6749: CMP-legionaminate biosynthesis I	4.69494e-05	1.0079e-05	62	37	99	0.639175	0.352381	0.490099	9.52931e-06	1.60663e-06	5.41109e-06	CCA	0.168599	-2.56833	4.99658	Group	Control	-0.000800187	0.000269591	202	99	0.0034713	0.0108106
PWY-6823: molybdopterin biosynthesis	6.20046e-15	2.16163e-16	97	105	202	1	1	1	0.000103992	0.00023009	0.000169538	Control	2.21258	1.14573	15.6652	Group	Control	0.00465887	0.000457665	202	202	8.74125e-19	4.33089e-17
P41-PWY: pyruvate fermentation to acetate and (S)-lactate I	8.8057e-17	1.61572e-18	97	105	202	1	1	1	0.000131711	0.000272953	0.000205129	Control	2.07236	1.05127	17.7916	Group	Control	0.00489061	0.000467927	202	202	2.78808e-20	1.5195e-18
P23-PWY: reductive TCA cycle I	0.0528091	0.0210268	78	82	160	0.804124	0.780952	0.792079	1.31857e-05	6.93556e-06	9.93687e-06	CCA	0.525991	-0.92689	1.67723	Group	Control	-0.000646731	0.000298979	202	160	0.0320977	0.078445
P185-PWY: formaldehyde assimilation III (dihydroxyacetone cycle)	0.000664468	0.000186539	95	104	199	0.979381	0.990476	0.985149	1.7967e-05	3.04091e-05	2.44344e-05	Control	1.6925	0.759156	3.72923	Group	Control	0.00145906	0.000391314	202	199	0.000257366	0.00102383
PWY-5862: superpathway of demethylmenaquinol-9 biosynthesis	0.00214467	0.000645367	92	97	189	0.948454	0.92381	0.935644	5.94284e-05	4.06287e-05	4.96563e-05	CCA	0.683657	-0.548656	3.19019	Group	Control	-0.00146318	0.000483257	202	189	0.00454044	0.0137474
PWY-5860: superpathway of demethylmenaquinol-6 biosynthesis I	0.049624	0.0196675	88	78	166	0.907216	0.742857	0.821782	4.74363e-05	3.67227e-05	4.18673e-05	CCA	0.774148	-0.369318	1.70625	Group	Control	-0.00115476	0.000535441	202	166	0.0323839	0.0787913
PWY-5861: superpathway of demethylmenaquinol-8 biosynthesis I	0.000113775	2.73478e-05	93	100	193	0.958763	0.952381	0.955446	8.15716e-05	4.97474e-05	6.50293e-05	CCA	0.609861	-0.713447	4.56308	Group	Control	-0.00211997	0.000507702	202	193	4.68594e-05	0.00021282
PWY-5896: superpathway of menaquinol-10 biosynthesis	0.0285166	0.0106218	88	78	166	0.907216	0.742857	0.821782	6.2415e-05	4.5775e-05	5.37655e-05	CCA	0.733398	-0.447332	1.9738	Group	Control	-0.00146021	0.000588907	202	166	0.0140638	0.0385165
PWY-5897: superpathway of menaquinol-11 biosynthesis	5.34668e-05	1.18706e-05	93	101	194	0.958763	0.961905	0.960396	0.000101745	6.11935e-05	8.06661e-05	CCA	0.601442	-0.733503	4.92553	Group	Control	-0.00234198	0.000543537	202	194	2.68416e-05	0.000126109
PWY-5898: superpathway of menaquinol-12 biosynthesis	5.34668e-05	1.18706e-05	93	101	194	0.958763	0.961905	0.960396	0.000101745	6.11935e-05	8.06661e-05	CCA	0.601442	-0.733503	4.92553	Group	Control	-0.00234198	0.000543537	202	194	2.68416e-05	0.000126109
PWY-5899: superpathway of menaquinol-13 biosynthesis	5.34668e-05	1.18706e-05	93	101	194	0.958763	0.961905	0.960396	0.000101745	6.11935e-05	8.06661e-05	CCA	0.601442	-0.733503	4.92553	Group	Control	-0.00234198	0.000543537	202	194	2.68416e-05	0.000126109
CATECHOL-ORTHO-CLEAVAGE-PWY: catechol degradation to &beta;-ketoadipate	0.00248995	0.000758406	55	37	92	0.56701	0.352381	0.455446	5.71965e-06	2.36856e-06	3.97775e-06	CCA	0.414109	-1.27192	3.1201	Group	Control	-0.00068397	0.000228934	202	92	0.00317188	0.00999233
BRANCHED-CHAIN-AA-SYN-PWY: superpathway of branched chain amino acid biosynthesis	1.42768e-05	2.85535e-06	97	105	202	1	1	1	0.000409975	0.000460185	0.000436074	Control	1.12247	0.16668	5.54434	Group	Control	0.00101342	0.000273244	202	202	0.000275595	0.0010884
CALVIN-PWY: Calvin-Benson-Bassham cycle	4.63338e-15	1.44527e-16	97	105	202	1	1	1	0.000359487	0.000460903	0.000412203	Control	1.28211	0.358526	15.8401	Group	Control	0.00242467	0.000246661	202	202	1.18029e-15	3.57367e-14
CITRULBIO-PWY: L-citrulline biosynthesis	1.33778e-06	2.11099e-07	97	105	202	1	1	1	0.00015599	0.000100414	0.000127102	CCA	0.643722	-0.635489	6.67551	Group	Control	-0.00252028	0.000492083	202	202	7.50964e-07	5.53075e-06
COA-PWY-1: superpathway of coenzyme A biosynthesis III (mammals)	1.24467e-05	2.42082e-06	97	105	202	1	1	1	0.000372342	0.000446505	0.000410892	Control	1.19918	0.262049	5.61604	Group	Control	0.00182013	0.000371169	202	202	1.94212e-06	1.27525e-05
CENTFERM-PWY: pyruvate fermentation to butanoate	1.24682e-05	2.44789e-06	91	103	194	0.938144	0.980952	0.960396	2.0255e-05	3.38504e-05	2.73219e-05	Control	1.67121	0.740897	5.61121	Group	Control	0.00143161	0.000285498	202	194	2.42343e-06	1.46752e-05
COA-PWY: coenzyme A biosynthesis I (prokaryotic)	0.000108798	2.59518e-05	97	105	202	1	1	1	0.000375615	0.000433792	0.000405856	Control	1.15488	0.207747	4.58583	Group	Control	0.00144336	0.000337737	202	202	3.60087e-05	0.000166311
COBALSYN-PWY: superpathway of adenosylcobalamin salvage from cobinamide I	5.65893e-07	8.30668e-08	97	105	202	1	1	1	0.000118992	0.000181837	0.000151659	Control	1.52815	0.611784	7.08057	Group	Control	0.00258081	0.000450553	202	202	4.12946e-08	3.8145e-07
SALVADEHYPOX-PWY: adenosine nucleotides degradation II	0.0822538	0.0344108	97	105	202	1	1	1	9.07316e-05	0.000121447	0.000106698	Control	1.33853	0.42065	1.46331	Group	Control	0.00138141	0.000624163	202	202	0.0291127	0.0724493
PWY0-1337: oleate &beta;-oxidation	0.0606009	0.0245739	82	80	162	0.845361	0.761905	0.80198	1.57238e-05	1.00513e-05	1.27752e-05	CCA	0.639244	-0.64556	1.60953	Group	Control	-0.000701412	0.000340882	202	162	0.0410661	0.0968824
PWY0-1319: CDP-diacylglycerol biosynthesis II	7.90838e-06	1.46559e-06	97	105	202	1	1	1	0.000369881	0.000430801	0.000401547	Control	1.1647	0.219961	5.83399	Group	Control	0.00161017	0.000317861	202	202	3.8423e-06	2.25167e-05
PWY-6292: superpathway of L-cysteine biosynthesis (mammalian)	6.67984e-08	7.59908e-09	97	105	202	1	1	1	4.18654e-05	7.25885e-05	5.78353e-05	Control	1.73385	0.79398	8.11924	Group	Control	0.0020343	0.000353334	202	202	3.38389e-07	2.59749e-06
PWY-6282: palmitoleate biosynthesis I (from (5Z)-dodec-5-enoate)	0.000201019	5.12691e-05	97	105	202	1	1	1	0.000158298	0.000109098	0.000132724	CCA	0.689189	-0.537027	4.29014	Group	Control	-0.00218069	0.000565587	202	202	0.000171409	0.000702389
PWY0-862: (5Z)-dodecenoate biosynthesis I	0.000409925	0.000106054	97	105	202	1	1	1	0.000158114	0.000110861	0.000133552	CCA	0.701148	-0.512209	3.97447	Group	Control	-0.00209797	0.000567521	202	202	0.000321778	0.00125264
PWY-7208: superpathway of pyrimidine nucleobases salvage	4.68034e-08	5.15267e-09	97	105	202	1	1	1	0.00021814	0.000169253	0.000192729	CCA	0.775893	-0.366071	8.28797	Group	Control	-0.00189608	0.000314401	202	202	7.78766e-09	7.71686e-08
PWY-7209: superpathway of pyrimidine ribonucleosides degradation	3.01285e-10	2.11489e-11	84	102	186	0.865979	0.971429	0.920792	6.04542e-06	2.01421e-05	1.33729e-05	Control	3.33179	1.7363	10.6747	Group	Control	0.00188456	0.000287458	202	186	1.57072e-09	1.86096e-08
PWY-7220: adenosine deoxyribonucleotides de novo biosynthesis II	1.97583e-12	9.06344e-14	97	105	202	1	1	1	0.000224441	0.000138688	0.000179866	CCA	0.617927	-0.694492	13.0427	Group	Control	-0.00331882	0.000386236	202	202	2.53227e-15	6.90043e-14
PWY-7228: superpathway of guanosine nucleotides de novo biosynthesis I	3.99226e-12	1.97782e-13	97	105	202	1	1	1	0.000301496	0.000213551	0.000255782	CCA	0.708306	-0.497556	12.7038	Group	Control	-0.00285138	0.000349395	202	202	3.88128e-14	8.81374e-13
PWY-7222: guanosine deoxyribonucleotides de novo biosynthesis II	1.97583e-12	9.06344e-14	97	105	202	1	1	1	0.000224441	0.000138688	0.000179866	CCA	0.617927	-0.694492	13.0427	Group	Control	-0.00331882	0.000386236	202	202	2.53227e-15	6.90043e-14
PWY-7791: UMP biosynthesis III	0.000482003	0.000129124	97	105	202	1	1	1	0.000495468	0.000548991	0.00052329	Control	1.10803	0.14799	3.88899	Group	Control	0.00088179	0.00033965	202	202	0.0102297	0.0291894
PWY-8073: lipid IVA biosynthesis (P. putida)	4.65105e-06	8.36335e-07	97	105	202	1	1	1	0.000129856	8.11732e-05	0.000104551	CCA	0.625099	-0.677842	6.07762	Group	Control	-0.00237687	0.000521794	202	202	9.96359e-06	5.272e-05
PWY-6470: peptidoglycan biosynthesis V (&beta;-lactam resistance)	7.64468e-09	6.73293e-10	93	105	198	0.958763	1	0.980198	3.76632e-05	8.25561e-05	6.09986e-05	Control	2.19195	1.13222	9.1718	Group	Control	0.00281831	0.000450463	202	198	4.90761e-09	5.0465e-08
PWY-6435: 4-hydroxybenzoate biosynthesis III (plants)	4.13301e-06	7.28016e-07	19	53	72	0.195876	0.504762	0.356436	5.15266e-07	3.90734e-06	2.27847e-06	Control	7.58315	2.9228	6.13786	Group	Control	0.000929515	0.000177893	202	72	1.66113e-06	1.11768e-05
PWY-6467: Kdo transfer to lipid IVA III (Chlamydia)	0.0155177	0.00546679	19	7	26	0.195876	0.0666667	0.128713	8.26537e-07	2.13032e-07	5.07636e-07	CCA	0.25774	-1.95601	2.26227	Group	Control	-0.000284289	9.44954e-05	202	26	0.00301455	0.00960779
PWY-6387: UDP-N-acetylmuramoyl-pentapeptide biosynthesis I (meso-diaminopimelate containing)	6.91347e-07	1.02751e-07	97	105	202	1	1	1	0.00048144	0.000547934	0.000516004	Control	1.13811	0.186645	6.98822	Group	Control	0.00120538	0.000276285	202	202	2.1197e-05	0.000105406
PWY-6385: peptidoglycan biosynthesis III (mycobacteria)	3.74558e-06	6.52899e-07	97	105	202	1	1	1	0.000479406	0.000533132	0.000507333	Control	1.11207	0.153244	6.18515	Group	Control	0.000958383	0.000239806	202	202	9.48212e-05	0.000410139
PWY-6386: UDP-N-acetylmuramoyl-pentapeptide biosynthesis II (lysine-containing)	8.54601e-09	7.84038e-10	97	105	202	1	1	1	0.000477429	0.000558351	0.000519493	Control	1.1695	0.225886	9.10566	Group	Control	0.00151671	0.000286219	202	202	3.15975e-07	2.49575e-06
PWY-7820: teichuronic acid biosynthesis (B. subtilis 168)	0.00180298	0.000529315	36	17	53	0.371134	0.161905	0.262376	1.08902e-06	3.5241e-07	7.06128e-07	CCA	0.323603	-1.6277	3.27629	Group	Control	-0.000380498	0.000111357	202	53	0.000934588	0.00334946
PWY-7851: coenzyme A biosynthesis II (eukaryotic)	1.62832e-05	3.28652e-06	97	105	202	1	1	1	0.00036378	0.000428939	0.00039765	Control	1.17911	0.237704	5.48326	Group	Control	0.00161208	0.000342431	202	202	5.88491e-06	3.30647e-05
THISYNARA-PWY: superpathway of thiamine diphosphate biosynthesis III (eukaryotes)	0.0039799	0.00125604	97	105	202	1	1	1	0.000169621	0.00020276	0.000186847	Control	1.19537	0.257458	2.901	Group	Control	0.00105421	0.000394529	202	202	0.00962306	0.027749
SER-GLYSYN-PWY: superpathway of L-serine and glycine biosynthesis I	0.000916704	0.000262396	97	105	202	1	1	1	0.000248789	0.000288532	0.000269447	Control	1.15975	0.213812	3.58104	Group	Control	0.00123577	0.000347276	202	202	0.000470341	0.00178011
GOLPDLCAT-PWY: superpathway of glycerol degradation to 1,3-propanediol	0.0381416	0.0147667	97	105	202	1	1	1	2.11131e-05	3.16895e-05	2.66107e-05	Control	1.50094	0.585866	1.83072	Group	Control	0.000810147	0.000325662	202	202	0.0136882	0.0378684
GLYCOLYSIS-TCA-GLYOX-BYPASS: superpathway of glycolysis, pyruvate dehydrogenase, TCA, and glyoxylate bypass	0.0014567	0.000424981	78	64	142	0.804124	0.609524	0.70297	1.58788e-05	7.66971e-06	1.16117e-05	CCA	0.483015	-1.04986	3.37163	Group	Control	-0.00110482	0.000354341	202	142	0.00261292	0.00863056
GLYCOGENSYNTH-PWY: glycogen biosynthesis I (from ADP-D-Glucose)	8.78963e-17	1.30378e-18	97	105	202	1	1	1	0.000300149	0.000526033	0.000417564	Control	1.75257	0.809475	17.8848	Group	Control	0.00564109	0.000490629	202	202	8.53172e-24	1.54993e-21
PWY-3801: sucrose degradation II (sucrose synthase)	0.000428876	0.000111886	50	26	76	0.515464	0.247619	0.376238	1.20213e-05	4.79144e-06	8.26321e-06	CCA	0.398579	-1.32706	3.95122	Group	Control	-0.0010615	0.000341019	202	76	0.00217288	0.00735541
PWY-7269: mitochondrial NADPH production (yeast)	0.0258743	0.00942226	78	73	151	0.804124	0.695238	0.747525	1.54809e-05	8.70489e-06	1.19587e-05	CCA	0.562299	-0.830592	2.02584	Group	Control	-0.000695514	0.00033598	202	151	0.0411261	0.0968824
PWY-7268: cytosolic NADPH production (yeast)	0.0889426	0.0385146	29	19	48	0.298969	0.180952	0.237624	8.86704e-06	2.40268e-06	5.50685e-06	CCA	0.270968	-1.88381	1.41437	Group	Control	-0.000664703	0.00031369	202	48	0.0377786	0.0899098
PWY-4984: urea cycle	5.19503e-09	4.38479e-10	97	103	200	1	0.980952	0.990099	0.000117169	5.9725e-05	8.73094e-05	CCA	0.509735	-0.972181	9.35805	Group	Control	-0.00304827	0.00048182	202	200	1.92185e-09	2.22853e-08
BIOTIN-BIOSYNTHESIS-PWY: biotin biosynthesis I	2.22169e-06	3.7096e-07	97	105	202	1	1	1	0.000163768	0.000105893	0.000133684	CCA	0.646604	-0.629046	6.43067	Group	Control	-0.00254924	0.000508413	202	202	4.49505e-06	2.60617e-05
ARGININE-SYN4-PWY: L-ornithine biosynthesis II	2.4566e-09	1.89316e-10	97	105	202	1	1	1	0.000205258	0.000113291	0.000157454	CCA	0.551947	-0.857398	9.72281	Group	Control	-0.00393633	0.000608742	202	202	3.67716e-09	4.0081e-08
ANAGLYCOLYSIS-PWY: glycolysis III (from glucose)	6.71672e-12	3.57404e-13	97	105	202	1	1	1	0.000367808	0.000462502	0.00041703	Control	1.25746	0.33051	12.4468	Group	Control	0.0023628	0.000287825	202	202	8.80723e-12	1.45453e-10
ASPASN-PWY: superpathway of L-aspartate and L-asparagine biosynthesis	2.14025e-08	2.23843e-09	97	105	202	1	1	1	0.000311096	0.000242548	0.000275465	CCA	0.779659	-0.359086	8.65006	Group	Control	-0.00229174	0.000320702	202	202	2.96833e-11	4.75805e-10
ARO-PWY: chorismate biosynthesis I	1.26356e-08	1.25197e-09	97	105	202	1	1	1	0.000407925	0.000512316	0.000462188	Control	1.25591	0.32873	8.90241	Group	Control	0.0023879	0.000341947	202	202	4.36582e-11	6.7982e-10
ARGSYNBSUB-PWY: L-arginine biosynthesis II (acetyl cycle)	8.89646e-17	1.79827e-18	97	105	202	1	1	1	0.000254943	0.000444599	0.000353527	Control	1.74392	0.802334	17.7451	Group	Control	0.00510677	0.000459935	202	202	1.2683e-22	1.15204e-20
ARGSYN-PWY: L-arginine biosynthesis I (via L-ornithine)	2.83752e-16	7.28904e-18	97	105	202	1	1	1	0.000268677	0.000438899	0.000357159	Control	1.63356	0.708018	17.1373	Group	Control	0.00452946	0.000422307	202	202	1.77844e-21	1.38464e-19
PWY-622: starch biosynthesis	9.87335e-09	9.6016e-10	46	83	129	0.474227	0.790476	0.638614	1.23801e-05	5.285e-05	3.34164e-05	Control	4.26894	2.09388	9.01766	Group	Control	0.00357639	0.000582635	202	129	6.35788e-08	5.58878e-07
PWY-6182: superpathway of salicylate degradation	0.00422992	0.00134271	49	29	78	0.505155	0.27619	0.386139	4.16756e-06	2.32378e-06	3.20916e-06	CCA	0.557588	-0.842729	2.87202	Group	Control	-0.000493941	0.000215434	202	78	0.0230318	0.0589311
PWY-7400: L-arginine biosynthesis IV (archaebacteria)	1.14035e-07	1.36005e-08	97	105	202	1	1	1	0.000233219	0.0003117	0.000274013	Control	1.33651	0.418474	7.86644	Group	Control	0.0023169	0.000455883	202	202	9.94333e-07	6.94758e-06
PWY-6270: isoprene biosynthesis I	1.48481e-08	1.49843e-09	97	105	202	1	1	1	0.000238034	0.000309547	0.000275207	Control	1.30043	0.378991	8.82436	Group	Control	0.00204586	0.000366344	202	202	7.6563e-08	6.51982e-07
PWY-6277: superpathway of 5-aminoimidazole ribonucleotide biosynthesis	6.59582e-05	1.5128e-05	97	105	202	1	1	1	0.0004466	0.000497031	0.000472814	Control	1.11292	0.154352	4.82022	Group	Control	0.000930768	0.000248671	202	202	0.000597626	0.00221569
PWY-7396: butanol and isobutanol biosynthesis (engineered)	0.000788094	0.000224137	50	27	77	0.515464	0.257143	0.381188	5.42063e-06	2.23211e-06	3.76323e-06	CCA	0.411781	-1.28005	3.64949	Group	Control	-0.000684665	0.00022984	202	77	0.00337024	0.0105562
PWY-7392: taxadiene biosynthesis (engineered)	9.68117e-11	5.86199e-12	97	100	197	1	0.952381	0.975248	0.000114251	6.03083e-05	8.62112e-05	CCA	0.527861	-0.921771	11.232	Group	Control	-0.00314354	0.000466372	202	197	1.71854e-10	2.46475e-09
LACTOSECAT-PWY: lactose and galactose degradation I	2.94615e-19	2.16231e-21	93	104	197	0.958763	0.990476	0.975248	1.17675e-05	6.68457e-05	4.03972e-05	Control	5.68055	2.50603	20.6651	Group	Control	0.00457894	0.000392158	202	197	2.2817e-23	2.48705e-21
METH-ACETATE-PWY: methanogenesis from acetate	1.21898e-23	2.23667e-26	93	104	197	0.958763	0.990476	0.975248	9.47894e-06	8.59975e-05	4.92534e-05	Control	9.07247	3.1815	25.6504	Group	Control	0.00566379	0.000402869	202	197	1.30033e-31	7.0868e-29
METHGLYUT-PWY: superpathway of methylglyoxal degradation	0.000171635	4.25151e-05	90	94	184	0.927835	0.895238	0.910891	1.81677e-05	9.92769e-06	1.38845e-05	CCA	0.546448	-0.871844	4.37146	Group	Control	-0.00105348	0.000289761	202	184	0.000367189	0.00141928
PWY66-367: ketogenesis	0.000478097	0.0001272	50	28	78	0.515464	0.266667	0.386139	1.62329e-06	8.02309e-07	1.19654e-06	CCA	0.494249	-1.01669	3.89551	Group	Control	-0.000462292	0.000128942	202	78	0.000464419	0.00176999
PWY-724: superpathway of L-lysine, L-threonine and L-methionine biosynthesis II	7.90245e-08	9.27994e-09	97	105	202	1	1	1	0.000315368	0.000378578	0.000348224	Control	1.20043	0.263554	8.03245	Group	Control	0.00166618	0.000296217	202	202	1.88754e-06	1.25452e-05
PWY-3841: folate transformations II (plants)	0.0267212	0.00980594	97	105	202	1	1	1	0.000443157	0.000466724	0.000455407	Control	1.05318	0.0747515	2.00851	Group	Control	0.000528501	0.000229122	202	202	0.022628	0.058171
PWY-7229: superpathway of adenosine nucleotides de novo biosynthesis I	9.27705e-09	8.71847e-10	97	105	202	1	1	1	0.000380369	0.000305536	0.000341471	CCA	0.803263	-0.316055	9.05956	Group	Control	-0.00208562	0.000344874	202	202	7.4644e-09	7.53351e-08
PWY-7238: sucrose biosynthesis II	2.42423e-16	5.78257e-18	97	105	202	1	1	1	0.000357054	0.000648982	0.000508799	Control	1.8176	0.862037	17.2379	Group	Control	0.0066344	0.0006253	202	202	4.31822e-21	2.94179e-19
PWY-7237: myo-, chiro- and scyllo-inositol degradation	1.58875e-06	2.59448e-07	95	104	199	0.979381	0.990476	0.985149	0.000208282	0.000281918	0.000246559	Control	1.35354	0.436737	6.58595	Group	Control	0.0023919	0.000505728	202	199	7.70673e-06	4.24259e-05
PWY-7254: TCA cycle VII (acetate-producers)	0.0308817	0.0116727	78	79	157	0.804124	0.752381	0.777228	1.40203e-05	7.80974e-06	1.0792e-05	CCA	0.557031	-0.84417	1.93283	Group	Control	-0.000660402	0.000313722	202	157	0.0366175	0.0875286
PANTOSYN-PWY: superpathway of coenzyme A biosynthesis I (bacteria)	0.0630682	0.0256901	97	105	202	1	1	1	0.000352147	0.000375145	0.000364101	Control	1.06531	0.0912681	1.59023	Group	Control	0.000612531	0.000271183	202	202	0.0249791	0.0633191
PEPTIDOGLYCANSYN-PWY: peptidoglycan biosynthesis I (meso-diaminopimelate containing)	1.00255e-05	1.93151e-06	97	105	202	1	1	1	0.000481594	0.000539416	0.00051165	Control	1.12006	0.16358	5.7141	Group	Control	0.0010262	0.000274569	202	202	0.000248667	0.000996495
PWY-6906: chitin derivatives degradation	5.53572e-05	1.23919e-05	87	88	175	0.896907	0.838095	0.866337	5.86318e-05	2.34314e-05	4.03345e-05	CCA	0.399636	-1.32324	4.90686	Group	Control	-0.00236462	0.00054336	202	175	2.31469e-05	0.000112634
PWY-6859: all-trans-farnesol biosynthesis	3.01285e-10	2.15599e-11	97	100	197	1	0.952381	0.975248	6.22021e-05	3.19752e-05	4.64901e-05	CCA	0.514053	-0.96001	10.6664	Group	Control	-0.0024364	0.000371954	202	197	5.07434e-10	6.74516e-09
PWY-6922: L-N&delta;-acetylornithine biosynthesis	0.000603653	0.000166143	90	94	184	0.927835	0.895238	0.910891	1.46358e-05	7.51617e-06	1.0935e-05	CCA	0.513547	-0.961433	3.77952	Group	Control	-0.000743782	0.000273781	202	184	0.00749003	0.0218292
PWY-6920: 6-gingerol analog biosynthesis (engineered)	0.0354377	0.0135899	11	26	37	0.113402	0.247619	0.183168	2.13627e-07	6.90291e-07	4.61398e-07	Control	3.23128	1.69211	1.86678	Group	Control	0.000262179	9.6807e-05	202	37	0.00760322	0.0220412
PWY1ZNC-1: assimilatory sulfate reduction IV	0.00566349	0.00183934	96	105	201	0.989691	1	0.99505	4.2107e-05	5.51213e-05	4.88718e-05	Control	1.30908	0.38855	2.73534	Group	Control	0.00142474	0.000427617	202	201	0.0015459	0.00536634
PWY3O-4107: NAD salvage pathway V (PNC V cycle)	0.109563	0.049856	89	102	191	0.917526	0.971429	0.945545	3.40397e-05	4.89355e-05	4.17826e-05	Control	1.4376	0.523664	1.30228	Group	Control	0.00106979	0.000504605	202	191	0.035419	0.085413
PWY490-3: nitrate reduction VI (assimilatory)	0.000953015	0.000274538	79	67	146	0.814433	0.638095	0.722772	1.90965e-06	1.23914e-06	1.56112e-06	CCA	0.648887	-0.623961	3.5614	Group	Control	-0.000310365	0.000110909	202	146	0.00569176	0.0169509
PWY-5855: ubiquinol-7 biosynthesis (early decarboxylation)	0.0229279	0.00824562	82	79	161	0.845361	0.752381	0.79703	9.38612e-06	4.92096e-06	7.06512e-06	CCA	0.52428	-0.93159	2.08378	Group	Control	-0.000607972	0.000255087	202	161	0.0357061	0.085726
PWY-5850: superpathway of menaquinol-6 biosynthesis	0.0285166	0.0106218	88	78	166	0.907216	0.742857	0.821782	6.2415e-05	4.5775e-05	5.37655e-05	CCA	0.733398	-0.447332	1.9738	Group	Control	-0.00146021	0.000588907	202	166	0.0140638	0.0385165
PWY1G-0: mycothiol biosynthesis	0.0918268	0.039932	19	10	29	0.195876	0.0952381	0.143564	3.49362e-07	9.84755e-08	2.18951e-07	CCA	0.281873	-1.82689	1.39868	Group	Control	-0.000205606	6.69032e-05	202	29	0.00280399	0.00904245
PWY-5838: superpathway of menaquinol-8 biosynthesis I	1.38955e-05	2.75361e-06	93	100	193	0.958763	0.952381	0.955446	0.000103636	6.11509e-05	8.15519e-05	CCA	0.590057	-0.761073	5.5601	Group	Control	-0.00244281	0.00054948	202	193	0.000135856	0.000569552
PWY-5837: 2-carboxy-1,4-naphthoquinol biosynthesis	0.00199496	0.000596656	93	101	194	0.958763	0.961905	0.960396	5.40863e-05	3.55349e-05	4.44432e-05	CCA	0.657003	-0.606028	3.22428	Group	Control	-0.00155236	0.000470371	202	194	0.00119958	0.00424527
PWY-5845: superpathway of menaquinol-9 biosynthesis	0.000738837	0.000208772	92	97	189	0.948454	0.92381	0.935644	7.80876e-05	5.10599e-05	6.40386e-05	CCA	0.65388	-0.612902	3.68033	Group	Control	-0.00173853	0.0005379	202	189	0.00270335	0.0088223
PWY-5840: superpathway of menaquinol-7 biosynthesis	0.00563455	0.0018196	91	95	186	0.938144	0.904762	0.920792	7.09694e-05	4.9832e-05	5.99821e-05	CCA	0.702161	-0.510125	2.74002	Group	Control	-0.00154655	0.000525952	202	186	0.00369195	0.0114325
PWY-5724: superpathway of atrazine degradation	6.7863e-05	1.56894e-05	16	0	16	0.164948	0	0.0792079	2.15843e-07	0	1.03648e-07	CCA	4.63299e-14	-44.2951	4.80439	Group	Control	-0.000166185	4.27845e-05	202	16	0.00014	0.000582443
GLUCOSE1PMETAB-PWY: glucose and glucose-1-phosphate degradation	4.87701e-08	5.45867e-09	97	101	198	1	0.961905	0.980198	0.000181438	0.000271107	0.000228048	Control	1.49421	0.579387	8.26291	Group	Control	0.00253081	0.000585512	202	198	2.43216e-05	0.000117303
GLCMANNANAUT-PWY: superpathway of N-acetylglucosamine, N-acetylmannosamine and N-acetylneuraminate degradation	1.42899e-06	2.28115e-07	97	105	202	1	1	1	9.91229e-05	0.000143966	0.000122433	Control	1.4524	0.538444	6.64185	Group	Control	0.00213144	0.000395977	202	202	2.68299e-07	2.15034e-06
GLUTORN-PWY: L-ornithine biosynthesis I	9.78538e-19	8.97741e-21	97	105	202	1	1	1	0.000234456	0.000400801	0.000320922	Control	1.70949	0.773569	20.0468	Group	Control	0.00462532	0.000389563	202	202	6.20081e-25	1.68972e-22
GLUDEG-I-PWY: GABA shunt	0.00747182	0.00250889	96	104	200	0.989691	0.990476	0.990099	5.10173e-05	3.31833e-05	4.17471e-05	CCA	0.650431	-0.620532	2.60052	Group	Control	-0.00100663	0.000417077	202	200	0.0183665	0.0493091
PWY-7115: C4 photosynthetic carbon assimilation cycle, NAD-ME type	0.00102199	0.000296283	96	105	201	0.989691	1	0.99505	4.59295e-05	6.5452e-05	5.60774e-05	Control	1.42505	0.511016	3.52829	Group	Control	0.00167171	0.000399058	202	201	4.29759e-05	0.000196822
PWY-7111: pyruvate fermentation to isobutanol (engineered)	4.04925e-09	3.26912e-10	97	105	202	1	1	1	0.000285569	0.000399876	0.000344986	Control	1.40028	0.485715	9.48557	Group	Control	0.00312269	0.000474272	202	202	4.47097e-10	6.0917e-09
PWY0-845: superpathway of pyridoxal 5'-phosphate biosynthesis and salvage	2.01999e-10	1.33431e-11	97	103	200	1	0.980952	0.990099	0.000174962	9.77544e-05	0.000134829	CCA	0.558719	-0.839805	10.8747	Group	Control	-0.0034702	0.000520359	202	200	9.82132e-10	1.2448e-08
PWY-702: L-methionine biosynthesis II	0.000174662	4.39059e-05	97	105	202	1	1	1	7.80724e-05	0.000123391	0.000101629	Control	1.58047	0.660358	4.35748	Group	Control	0.00207162	0.000462646	202	202	1.85094e-05	9.34042e-05
PWY-6936: seleno-amino acid biosynthesis (plants)	1.93247e-07	2.37799e-08	97	105	202	1	1	1	0.0001899	0.000270984	0.000232048	Control	1.42698	0.512965	7.62379	Group	Control	0.00274152	0.000477583	202	202	3.73808e-08	3.51251e-07
PWY-7883: anhydromuropeptides recycling II	4.33618e-05	9.22929e-06	92	98	190	0.948454	0.933333	0.940594	2.74651e-05	1.72078e-05	2.21334e-05	CCA	0.626532	-0.67454	5.03483	Group	Control	-0.00131922	0.000311693	202	190	3.54337e-05	0.000165055
PWY-7953: UDP-N-acetylmuramoyl-pentapeptide biosynthesis III (meso-diaminopimelate containing)	4.77736e-06	8.67813e-07	97	105	202	1	1	1	0.000463281	0.000518235	0.000491846	Control	1.11862	0.16172	6.06157	Group	Control	0.00102644	0.000254057	202	202	8.44155e-05	0.00037102
PWY-6549: L-glutamine biosynthesis III	8.55571e-07	1.30298e-07	97	105	202	1	1	1	4.42111e-05	6.80895e-05	5.66231e-05	Control	1.5401	0.623022	6.88506	Group	Control	0.0017906	0.000306756	202	202	4.96527e-08	4.43618e-07
PWY-6478: GDP-D-glycero-&alpha;-D-manno-heptose biosynthesis	3.20151e-06	5.40439e-07	67	40	107	0.690722	0.380952	0.529703	4.28829e-06	1.53734e-06	2.85834e-06	CCA	0.358496	-1.47997	6.26725	Group	Control	-0.000859232	0.00017639	202	107	2.26075e-06	1.40012e-05
PWY-6519: 8-amino-7-oxononanoate biosynthesis I	8.95944e-06	1.69325e-06	97	105	202	1	1	1	0.000159134	0.000104003	0.000130477	CCA	0.653553	-0.613624	5.77128	Group	Control	-0.00243035	0.00052362	202	202	1.50529e-05	7.8132e-05
PWY-6527: stachyose degradation	8.89646e-17	1.95885e-18	97	105	202	1	1	1	0.000177611	0.000301333	0.000241922	Control	1.69659	0.762633	17.708	Group	Control	0.00404434	0.000375778	202	202	8.64865e-21	5.23724e-19
PWY-7783: plasmalogen degradation	0.000145304	3.5726e-05	9	35	44	0.0927835	0.333333	0.217822	1.74545e-07	1.00698e-06	6.07246e-07	Control	5.76916	2.52836	4.44702	Group	Control	0.000379092	9.73336e-05	202	44	0.000133963	0.000565967
PWY-7761: NAD salvage pathway II (PNC IV cycle)	0.0089898	0.00306808	97	105	202	1	1	1	9.37187e-05	0.000113853	0.000104184	Control	1.21483	0.280757	2.51313	Group	Control	0.00105218	0.000344831	202	202	0.00258777	0.00859959
PWY-7723: bacterial bioluminescence	1.46199e-06	2.36064e-07	12	45	57	0.123711	0.428571	0.282178	2.6083e-07	2.60862e-06	1.48122e-06	Control	10.0012	3.32211	6.62697	Group	Control	0.000771979	0.000149689	202	57	8.54514e-06	4.61099e-05
PWY-7664: oleate biosynthesis IV (anaerobic)	0.000200402	5.07439e-05	97	105	202	1	1	1	0.000169068	0.000118218	0.000142636	CCA	0.699232	-0.516157	4.29462	Group	Control	-0.00218142	0.00057065	202	202	0.000195304	0.000794333
PWY-7663: gondoate biosynthesis (anaerobic)	8.54601e-09	7.7222e-10	97	105	202	1	1	1	0.000331927	0.000248133	0.000288371	CCA	0.747551	-0.419756	9.11226	Group	Control	-0.00287025	0.000429797	202	202	2.49101e-10	3.48102e-09
PWY-7790: UMP biosynthesis II	0.000469917	0.000124162	97	105	202	1	1	1	0.000495413	0.000549093	0.000523316	Control	1.10835	0.148418	3.90601	Group	Control	0.000885644	0.000339614	202	202	0.00990206	0.0284033
PWY-5097: L-lysine biosynthesis VI	3.82566e-07	4.98388e-08	97	105	202	1	1	1	0.00040193	0.000455442	0.000429746	Control	1.13314	0.180323	7.30243	Group	Control	0.00105682	0.000243082	202	202	2.22769e-05	0.000109377
PWY-5100: pyruvate fermentation to acetate and lactate II	2.48237e-17	3.18837e-19	97	105	202	1	1	1	0.000145853	0.000272755	0.000211817	Control	1.87007	0.903095	18.4964	Group	Control	0.00430485	0.00042542	202	202	4.57314e-18	1.78026e-16
PWY-5030: L-histidine degradation III	1.01056e-12	4.26474e-14	96	105	201	0.989691	1	0.99505	0.00015673	6.78071e-05	0.000110507	CCA	0.432638	-1.20877	13.3701	Group	Control	-0.00437571	0.000553838	202	201	4.79414e-13	9.00968e-12
PWY-5022: 4-aminobutanoate degradation V	3.01304e-05	6.3578e-06	87	76	163	0.896907	0.72381	0.806931	4.66746e-05	2.31295e-05	3.44358e-05	CCA	0.495548	-1.0129	5.19669	Group	Control	-0.00190025	0.000463668	202	163	6.09198e-05	0.000269929
PWY-5677: succinate fermentation to butanoate	0.000137326	3.35127e-05	41	19	60	0.42268	0.180952	0.29703	1.91358e-06	3.39224e-07	1.09523e-06	CCA	0.177272	-2.49596	4.47479	Group	Control	-0.000534388	0.000121198	202	60	1.70532e-05	8.68599e-05
PWY-5686: UMP biosynthesis I	0.000512598	0.00013826	97	105	202	1	1	1	0.000495609	0.000548973	0.000523348	Control	1.10767	0.147533	3.8593	Group	Control	0.000877347	0.000338709	202	202	0.0103991	0.0295182
PWY-5667: CDP-diacylglycerol biosynthesis I	7.92588e-06	1.48338e-06	97	105	202	1	1	1	0.000369778	0.000430767	0.00040148	Control	1.16494	0.22025	5.82875	Group	Control	0.00161293	0.000318013	202	202	3.68482e-06	2.18285e-05
PWY-5676: acetyl-CoA fermentation to butanoate II	0.0285034	0.0105123	96	105	201	0.989691	1	0.99505	4.10263e-05	5.81979e-05	4.99521e-05	Control	1.41855	0.504417	1.9783	Group	Control	0.00132862	0.000417779	202	201	0.0017712	0.00607108
PWY-6185: 4-methylcatechol degradation (ortho cleavage)	0.00644577	0.00215253	52	36	88	0.536082	0.342857	0.435644	4.80341e-06	2.48713e-06	3.5994e-06	CCA	0.517784	-0.949579	2.66705	Group	Control	-0.000518696	0.000223054	202	88	0.0210905	0.055261
PWY-5188: tetrapyrrole biosynthesis I (from glutamate)	2.78399e-10	1.89005e-11	97	105	202	1	1	1	0.00011184	0.000184652	0.000149687	Control	1.65104	0.723376	10.7235	Group	Control	0.00295684	0.000413512	202	202	1.39073e-10	2.0485e-09
PWY-5367: petroselinate biosynthesis	0.0762925	0.0316369	96	101	197	0.989691	0.961905	0.975248	1.88903e-05	2.70955e-05	2.31554e-05	Control	1.43436	0.52041	1.49981	Group	Control	0.000815638	0.000380616	202	197	0.0333267	0.0807248
PWY-5384: sucrose degradation IV (sucrose phosphorylase)	0.0100443	0.00350168	97	105	202	1	1	1	0.000122715	0.000155518	0.000139766	Control	1.26731	0.341768	2.45572	Group	Control	0.00135982	0.000414973	202	202	0.00127991	0.00450032
PWY-6151: S-adenosyl-L-methionine salvage I	1.50252e-08	1.54387e-09	97	105	202	1	1	1	0.000369419	0.000461279	0.000417168	Control	1.24866	0.320384	8.81139	Group	Control	0.00227651	0.000358144	202	202	4.20801e-09	4.49679e-08
PWY-6147: 6-hydroxymethyl-dihydropterin diphosphate biosynthesis I	4.93887e-15	1.63119e-16	97	105	202	1	1	1	0.000289008	0.000172703	0.000228553	CCA	0.597572	-0.742815	15.7875	Group	Control	-0.00426322	0.000462482	202	202	1.21978e-16	4.15487e-15
PWY-6163: chorismate biosynthesis from 3-dehydroquinate	4.69411e-09	3.87587e-10	97	105	202	1	1	1	0.000436448	0.000543383	0.000492033	Control	1.24501	0.316159	9.41163	Group	Control	0.0023396	0.000353724	202	202	2.9881e-09	3.39274e-08
PWY-6168: flavin biosynthesis III (fungi)	5.5583e-05	1.25444e-05	97	97	194	1	0.92381	0.960396	0.000124266	8.14298e-05	0.000102	CCA	0.655288	-0.609798	4.90155	Group	Control	-0.0025799	0.000527789	202	194	2.0937e-06	1.35841e-05
PWY-7560: methylerythritol phosphate pathway II	4.14613e-07	5.55353e-08	97	105	202	1	1	1	0.000286815	0.000345227	0.000317177	Control	1.20366	0.267425	7.25543	Group	Control	0.00167557	0.000360238	202	202	6.02266e-06	3.34934e-05
PWY-841: superpathway of purine nucleotides de novo biosynthesis I	3.87612e-07	5.12074e-08	97	105	202	1	1	1	0.000304448	0.000253076	0.000277745	CCA	0.83126	-0.266628	7.29067	Group	Control	-0.00153478	0.000300996	202	202	7.9687e-07	5.79059e-06
PWY0-1296: purine ribonucleosides degradation	1.45133e-15	4.26077e-17	97	105	202	1	1	1	0.000256785	0.000393486	0.000327843	Control	1.53235	0.615751	16.3705	Group	Control	0.00391478	0.000398772	202	202	2.05186e-14	4.86201e-13
PWY0-1241: ADP-L-glycero-&beta;-D-manno-heptose biosynthesis	3.30031e-06	5.69228e-07	97	105	202	1	1	1	6.40398e-05	3.67697e-05	4.98647e-05	CCA	0.57417	-0.800451	6.24471	Group	Control	-0.00188349	0.00033963	202	202	1.46941e-07	1.23205e-06
PWY0-1061: superpathway of L-alanine biosynthesis	7.59121e-07	1.14216e-07	96	105	201	0.989691	1	0.99505	4.77784e-05	8.84326e-05	6.89106e-05	Control	1.85089	0.888219	6.94227	Group	Control	0.00297455	0.000498478	202	201	4.33239e-08	3.93525e-07
PWY-I9: L-cysteine biosynthesis VI (from L-methionine)	0.0207892	0.00743834	97	105	202	1	1	1	0.000104852	0.000149135	0.000127871	Control	1.42234	0.508264	2.12852	Group	Control	0.00164907	0.000513628	202	202	0.00203196	0.00692137

## Sheet: Table S6
Table S6. Canonical correspondence analysis on species.
	tax	CCA1	CCA2	R2	pvalue
Location_of_lesion	Location_of_lesion	0.992319	-0.123705	0.517222	0.0001
Hypertension	Hypertension	0.986758	-0.162201	0.0985935	0.0014
T2DM	T2DM	0.965908	-0.258885	0.0433882	0.0312
LC	LC	0.901064	0.433685	0.123156	0.0013
CHB	CHB	0.981842	-0.189703	0.0797863	0.005
Age	Age	0.899467	-0.436988	0.106718	0.0001
BMI	BMI	-0.980333	0.197351	0.047089	0.0231
Tumor_size	Tumor_size	0.95861	-0.284721	0.108989	0.0064
ALT	ALT	0.996856	-0.0792311	0.0756015	0.0175
AST	AST	0.995494	-0.0948236	0.0895462	0.0215
GGT	GGT	0.986691	-0.162608	0.159819	0.0009
TP	TP	-0.987755	0.156016	0.244505	0.0001
ALB	ALB	-0.990419	0.138093	0.464904	0.0001
TB	TB	0.864213	0.503127	0.12031	0.0042
DB	DB	0.88385	0.46777	0.127622	0.0036
IB	IB	0.686238	0.727377	0.0772114	0.0163
CTP_score	CTP_score	0.997453	-0.0713219	0.257929	0.0001
PLT	PLT	-0.998084	0.0618688	0.118843	0.0002
CA_19_9	CA_19_9	0.916472	-0.400099	0.0677942	0.013

## Sheet: Table S7
Table S7. Redundancy analysis on metacyc-pathways.
	tax	RDA1	RDA2	R2	pvalue
Location_of_lesion	Location_of_lesion	0.9954	-0.0958109	0.283673	0.0001
Hypertension	Hypertension	0.999882	-0.0153876	0.0524641	0.0054
T2DM	T2DM	0.98309	-0.183125	0.0339385	0.0328
LC	LC	0.975625	0.219443	0.0436447	0.0121
CHB	CHB	0.997294	0.0735106	0.0696604	0.0011
Age	Age	0.999856	-0.0169548	0.101137	0.0001
BMI	BMI	-0.9986	-0.0529046	0.0514044	0.0056
Tumor_size	Tumor_size	0.979577	-0.20107	0.0733125	0.0006
ALT	ALT	0.996436	-0.084357	0.0471653	0.0079
AST	AST	0.992656	-0.12097	0.0515258	0.0045
GGT	GGT	0.996189	-0.0872265	0.10455	0.0001
TP	TP	-0.992042	0.125907	0.169904	0.0001
ALB	ALB	-0.998817	0.0486333	0.253261	0.0001
DB	DB	0.999379	0.0352504	0.02927	0.0474
CTP_score	CTP_score	0.988907	-0.148538	0.15575	0.0001
PLT	PLT	-0.988489	0.151292	0.112385	0.0001
CA_19_9	CA_19_9	0.882924	0.469516	0.0459914	0.0102

## Sheet: Table S8
Table S8. R values of the spearman's rank correlation analysis between gut microbiome (species, genus and metacyc pathways) and clinical phenotypes.
	Age	Height	Weight	BMI	Tumor_size	ALT	AST	GGT	TP	ALB	GLO	TB	DB	IB	CTP_score	PLT	CA_19_9
Intestinimonas_butyriciproducens	0.0152615	0.0425475	-0.0286133	-0.03033	0.219808	-0.0749632	0.0143115	0.12251	-0.283076	-0.252541	-0.106737	-0.0739935	-0.0698436	-0.0967586	0.240189	-0.115315	0.191044
Citrobacter_koseri	0.0106522	0.0146179	0.0385596	0.0794491	0.20073	0.0862422	0.048144	0.0431825	-0.0641732	-0.176181	0.0758056	-0.0741095	-0.00815938	-0.15246	0.171776	-0.0668394	0.192113
Ruminococcus_sp_CAG_403	0.150523	-0.000911475	-0.0301916	-0.00391543	-0.151415	0.0138329	0.00906475	-0.0259897	0.0937082	0.120151	0.0218227	0.0730139	0.108456	0.113781	-0.0888584	0.104811	-0.102383
Bifidobacterium_pseudocatenulatum	-0.0642821	0.0265747	0.0539823	0.107348	-0.368384	-0.119079	-0.188431	-0.20647	0.239861	0.299686	-0.0691365	0.110685	0.0177675	0.150441	-0.236707	0.200705	-0.199889
Butyricimonas_virosa	0.150208	0.0734478	-0.0114854	-0.103146	0.167588	-0.0277726	0.0281151	0.118077	-0.128595	-0.16365	0.000905311	-0.0590024	-0.0858768	-0.0638482	0.183826	-0.0965238	0.201611
Butyricimonas_synergistica	0.263722	-0.0743179	-0.116462	-0.102382	-0.236514	-0.21336	-0.20965	-0.148865	0.110614	0.181719	-0.0722448	-0.0420937	-0.0861174	0.00158019	-0.169613	0.0551778	-0.196559
Stenotrophomonas_rhizophila	0.0290081	0.0520156	0.0415702	0.00535072	0.228612	0.0148371	-0.0160209	0.0577967	-0.185155	-0.137993	-0.106017	-0.0544523	0.00340488	-0.0646138	0.215676	-0.174204	0.170335
Proteobacteria_bacterium_CAG_139	-0.014398	0.140896	0.116819	0.117029	-0.20029	-0.032173	-0.0442144	-0.151877	0.125015	0.20343	-0.000239492	0.0698247	0.0163477	0.044676	-0.162592	0.119623	-0.131316
Klebsiella_virus_KP36	-0.0187863	0.0297201	-0.0123349	0.0231627	0.418659	0.010739	0.134672	0.255276	-0.235036	-0.324015	0.0540102	0.0681079	0.13968	-0.0104236	0.282034	-0.245648	0.151468
Blautia_obeum	-0.106717	-0.0564008	-0.0349326	0.103965	-0.460028	-0.332263	-0.298608	-0.330782	0.369146	0.3524	0.0456524	0.0153902	-0.0856376	0.14826	-0.305842	0.254189	-0.306402
Blautia_wexlerae	-0.28855	-0.0222873	0.0632653	0.0988436	-0.593105	-0.175208	-0.205053	-0.336638	0.408365	0.503791	-0.0228842	0.073516	-0.00801269	0.19387	-0.426343	0.293852	-0.334191
Bacteroides_massiliensis	0.154682	-0.0711214	-0.0614824	-0.0539637	0.25388	0.160969	0.190524	0.234035	-0.102062	-0.172273	0.0824867	0.0719641	0.077973	-0.00657007	0.257642	-0.0331876	0.236945
Bacteroides_fluxus	0.0434933	-0.11453	-0.0903055	0.0172018	0.169562	-0.00715665	0.182958	0.191587	-0.132905	-0.212035	0.100706	0.134714	0.167746	0.0989842	0.195374	-0.0510782	0.146901
Prevotella_sp_885	0.0235708	0.0622457	0.0291676	-0.0153308	0.240661	0.153098	0.245268	0.319083	-0.193638	-0.265741	0.0610092	0.110658	0.184637	0.0412833	0.269086	-0.140651	0.157828
Parabacteroides_distasonis	0.155805	0.135036	-0.0146836	-0.098271	0.264861	0.126207	0.195767	0.339689	-0.171854	-0.217201	0.0502434	0.125321	0.0675242	0.031921	0.264359	-0.0550406	0.272966
Parabacteroides_goldsteinii	0.0650223	0.0282104	-0.0453044	-0.104503	0.146207	-0.00130381	0.0840601	0.193461	-0.104602	-0.166413	0.0424696	0.0784272	0.0184456	0.0627333	0.205268	-0.140104	0.187648
Prevotella_stercorea	0.0612182	-0.069235	-0.0800996	-0.120278	0.385139	0.0525157	0.124822	0.213655	-0.266162	-0.328193	0.0325123	-0.09105	-0.0192792	-0.133667	0.272252	-0.242864	0.221511
Bifidobacterium_longum	-0.067355	-0.0897519	-0.0248808	0.104986	-0.495874	-0.209469	-0.264439	-0.351586	0.333845	0.440814	-0.0951401	0.0987007	-0.0575745	0.199404	-0.339609	0.214031	-0.308544
Bifidobacterium_adolescentis	0.0227711	-0.0449164	-0.0424009	-0.0653062	-0.4707	-0.135182	-0.222929	-0.222548	0.308469	0.386265	-0.0121261	0.0834607	-0.010443	0.169575	-0.336576	0.235901	-0.24707
Catenibacterium_mitsuokai	-0.0747583	-0.0970699	-0.0847423	-0.0618074	-0.190881	-0.0712277	-0.0200099	-0.0706824	0.183039	0.110594	0.116631	-0.00393146	0.00580605	0.0247623	-0.0791287	0.123936	-0.12236
Oscillibacter_sp_57_20	0.211948	0.018621	-0.0748602	-0.0875883	0.171839	0.0265867	0.099254	0.120495	-0.141137	-0.112043	-0.0566939	0.0212766	0.0464423	-0.0161984	0.196136	-0.0452959	0.105717
Dorea_longicatena	-0.233904	-0.0138518	0.100278	0.0936751	-0.63943	-0.251362	-0.355143	-0.449535	0.488627	0.586148	-0.0579636	0.00208594	-0.0997434	0.131698	-0.497254	0.388773	-0.4905
Veillonella_tobetsuensis	-0.050661	0.0384866	0.0209491	0.0156155	0.291541	0.0536909	0.22264	0.215475	-0.22306	-0.241702	0.031934	0.122587	0.193602	-0.0046181	0.178096	-0.0551917	0.179239
Clostridium_disporicum	0.283266	-0.110316	-0.0683129	-0.118882	-0.3507	-0.190876	-0.127014	-0.181791	0.266161	0.266147	0.0154107	-0.0199875	-0.0897878	0.0640864	-0.23873	0.165717	-0.311132
Eubacterium_hallii	-0.167546	-0.107137	0.00247478	0.130814	-0.732474	-0.242669	-0.314803	-0.46817	0.559011	0.638707	0.000651459	0.0165211	-0.101752	0.166369	-0.547144	0.349902	-0.502301
Collinsella_intestinalis	0.0104691	0.0832805	-0.0473678	-0.0812142	0.226138	0.0487719	0.131263	0.226905	-0.0996662	-0.215299	0.0761956	-0.0560188	0.0140807	-0.0819215	0.172932	-0.1793	0.233792
Collinsella_aerofaciens	-0.0886646	0.0900448	0.0800164	-0.064196	-0.405546	-0.0894782	-0.225497	-0.24132	0.25006	0.372544	-0.118556	-0.0510901	-0.075124	0.0432812	-0.2808	0.150326	-0.292863
Eubacterium_ramulus	-0.226495	-0.0661757	0.0243989	0.112677	-0.357072	-0.247002	-0.250298	-0.295193	0.31537	0.326464	0.00918209	0.00476207	-0.0762359	0.0569537	-0.287725	0.212983	-0.264529
Eubacterium_sp_CAG_180	0.151522	-0.0486513	0.0627881	-0.0243488	-0.279656	-0.0195895	-0.170221	-0.173601	0.314319	0.285826	0.0665485	-0.0715093	-0.0613925	-0.00500844	-0.196791	0.0963391	-0.272479
Eubacterium_sp_CAG_251	0.00551946	-0.086562	0.0510898	0.00385098	-0.153074	-0.105154	-0.0415105	-0.119849	0.0811393	0.0589053	0.017629	-0.0695334	-0.00432297	-0.0296897	-0.0619428	0.0363985	-0.109097
Eubacterium_sp_CAG_274	-0.204164	-0.0313171	0.0409107	0.19302	-0.293306	-0.0951215	-0.151182	-0.217879	0.157376	0.288137	-0.13145	-0.0218685	-0.107619	0.0773835	-0.228641	0.116104	-0.209955
Bacteroides_caccae	0.181631	-0.0121219	-0.0699191	-0.146378	0.318823	0.166147	0.271546	0.268523	-0.261238	-0.305137	0.0281694	0.11575	0.0760482	0.0888096	0.289981	0.0129422	0.287149
Bacteroides_dorei	-0.0681978	0.069785	0.00681538	0.0301688	0.266256	0.0624171	0.181176	0.289029	-0.25965	-0.310213	0.0613556	0.0512567	0.0664309	0.0104962	0.277139	-0.0529827	0.212745
Bacteroides_faecis	0.119507	-0.000113397	0.0158052	0.00758833	-0.30121	-0.0451445	-0.150482	-0.206482	0.272503	0.271737	0.066483	0.131265	-0.0285851	0.176398	-0.233416	0.0860914	-0.216936
Klebsiella_aerogenes	-0.124905	-0.0406705	-0.0118705	-0.0107567	0.166715	0.0524288	0.122559	0.179962	-0.136348	-0.224613	0.118867	0.0836374	0.093752	0.0454188	0.15269	-0.118638	0.0887628
Phascolarctobacterium_faecium	-0.189042	0.0539105	0.0394124	0.074938	0.29717	0.0562452	0.150135	0.249687	-0.212938	-0.299969	0.0255453	0.0733404	0.112078	0.00763571	0.346466	-0.0550913	0.325548
Mitsuokella_multacida	0.0207043	-0.0223754	-0.0713599	-0.0946307	-0.18213	-0.0622709	-0.0228397	-0.0793644	0.141308	0.207601	-0.0046765	-0.028828	0.006094	-0.0144834	-0.139551	0.196011	-0.108512
Gemmiger_formicilis	0.0392861	-0.04987	0.0547997	0.00528356	-0.40433	-0.25236	-0.240354	-0.287877	0.297627	0.371586	-0.0877794	0.0328164	-0.0339151	0.131626	-0.24384	0.122426	-0.263862
Anaerotruncus_colihominis	-0.036255	0.0700469	0.0104087	0.0523754	0.211702	0.0420394	0.10829	0.210041	-0.173182	-0.284511	0.055758	0.110458	0.0844029	0.107493	0.255968	-0.156125	0.189834
Agathobaculum_butyriciproducens	-0.29536	0.0283439	0.117901	0.212515	-0.432105	-0.153844	-0.177074	-0.345914	0.318412	0.435487	-0.110003	-0.0892824	-0.157769	0.0281269	-0.313114	0.260754	-0.305349
Ruminococcus_sp_CAG_330	0.176423	0.0788027	0.115527	0.155582	-0.18213	-0.062814	-0.128233	-0.120189	0.125203	0.0943417	0.0252591	0.0511203	-0.0065626	0.0731581	-0.139551	0.129718	-0.114463
Fusobacterium_mortiferum	-0.169938	0.0650397	0.0380823	-0.120238	0.412724	0.0459694	0.167264	0.272198	-0.233578	-0.3317	0.0634653	-0.0100409	0.0322354	-0.0284218	0.293632	-0.145301	0.212432
Megasphaera_micronuciformis	0.0274369	-0.000584058	-0.00268806	0.0355356	0.291518	0.084202	0.129122	0.257931	-0.263389	-0.255523	-0.0144645	0.0985348	0.155331	-0.0298335	0.168951	-0.133864	0.223276
Veillonella_infantium	0.0441099	-0.0725088	-0.0441308	-0.0438822	0.278559	0.0330135	0.220311	0.192115	-0.274388	-0.303812	0.0161401	0.037011	0.140422	-0.0634052	0.204032	-0.115321	0.173744
Clostridium_sp_CAG_253	0.335553	-0.152407	-0.112084	-0.0189463	-0.320706	-0.0703527	-0.00192279	-0.109061	0.302474	0.303381	0.0354464	0.0479783	-0.0200171	0.136067	-0.21964	0.0683587	-0.243987
Roseburia_intestinalis	-0.0138454	-0.0774792	-0.00990532	-0.0410318	-0.124339	-0.0336011	-0.0858721	-0.0875049	0.137727	0.195407	-0.0316746	-0.066938	-0.0303274	-0.0231307	-0.0951369	0.0888486	-0.0771893
Roseburia_faecis	0.0810835	-0.190871	-0.135003	0.0294034	-0.313364	-0.121284	-0.166106	-0.239702	0.296798	0.256622	0.0954832	-0.00293411	-0.0443361	0.0714147	-0.18031	0.162154	-0.223333
Clostridium_clostridioforme	-0.0752869	-0.0287201	-0.0274938	0.0130963	0.174431	0.0251881	0.0116652	0.107941	-0.210064	-0.201547	0.0384498	-0.0496221	-0.0130853	-0.0633619	0.196013	-0.126405	0.104328
Clostridium_lavalense	-0.0292545	-0.0190434	-0.0415641	0.0137842	0.429382	0.0018636	0.163202	0.267239	-0.304577	-0.361014	0.0469161	0.00577499	0.0335411	-0.0636429	0.378843	-0.205718	0.285647
Clostridium_bolteae	-0.138098	0.0989251	0.106724	0.084319	0.386721	0.140239	0.205837	0.335042	-0.307362	-0.3772	0.0387782	0.0622933	0.0816965	-0.0270907	0.314866	-0.166125	0.321976
Firmicutes_bacterium_CAG_110	0.323597	-0.13522	-0.138077	-0.166297	-0.244118	-0.105059	-0.120641	-0.225558	0.156942	0.20403	-0.0602722	-0.087226	-0.118275	-0.0086602	-0.161191	0.0758326	-0.20485
Turicibacter_sanguinis	0.134932	-0.115887	-0.03151	0.0520303	-0.428017	-0.176084	-0.154955	-0.307383	0.302878	0.356489	-0.0274461	0.0112288	-0.171089	0.117859	-0.332237	0.161409	-0.347176
Prevotella_buccae	0.0239559	0.0227455	-0.0469872	-0.0897762	0.379936	0.034911	0.136675	0.293171	-0.288225	-0.382284	0.103048	-0.0250287	0.0978701	-0.0849345	0.30932	-0.190983	0.328363
Hungatella_hathewayi	0.0498865	0.0507651	-0.0498061	-0.0536042	0.473612	0.142646	0.236325	0.352861	-0.345628	-0.508483	0.134314	0.0189636	0.113114	-0.11338	0.376525	-0.301235	0.381426
Flavonifractor_plautii	-0.1535	0.0869406	0.0832085	0.145245	0.186995	0.00481149	-0.00844046	0.0495657	-0.127278	-0.142652	-0.0164617	0.0676176	0.0283432	0.0666352	0.145743	-0.129382	0.181678
Anaerostipes_hadrus	-0.20124	-0.130993	0.0127442	0.11307	-0.582019	-0.321732	-0.322867	-0.390089	0.458346	0.527756	-0.0218819	-0.00629466	-0.126677	0.113845	-0.440312	0.351398	-0.404139
Eubacterium_ventriosum	-0.132273	0.0332824	0.1054	0.0827501	-0.211487	-0.0641823	-0.106543	-0.109327	0.209084	0.228216	-0.0186974	0.121884	0.143135	0.162029	-0.0718278	0.187128	-0.122724
Eubacterium_sp_OM08_24	0.0580894	0.0318782	-0.0557529	-0.13676	0.342409	0.111571	0.199337	0.290299	-0.197407	-0.283321	0.0919901	0.0869693	0.121255	0.0317351	0.283813	-0.197119	0.297511
[Collinsella]_massiliensis	-0.153252	0.0314702	0.0730673	0.0870383	-0.143689	-0.0428081	-0.109551	-0.129176	0.0978163	0.139736	-0.0773353	0.077948	0.0172934	0.121453	-0.131338	0.0296161	-0.115618
Adlercreutzia_equolifaciens	-0.0169015	0.00844035	0.0150175	0.080146	-0.362141	-0.232043	-0.239307	-0.279161	0.275844	0.33005	-0.0274507	-0.0657341	-0.109412	0.0279728	-0.258335	0.110206	-0.317156
Asaccharobacter_celatus	-0.0259216	0.0128949	0.0144468	0.0683041	-0.358043	-0.219442	-0.210224	-0.246828	0.300542	0.315054	0.0216186	-0.0595729	-0.102726	0.0352401	-0.27366	0.121442	-0.318015
Enterorhabdus_caecimuris	-0.0895776	0.0628529	0.0540409	0.126581	-0.338758	-0.174716	-0.178553	-0.269732	0.275561	0.278151	0.0485606	-0.0300815	-0.0854636	0.0506018	-0.229086	0.168087	-0.236373
Gordonibacter_pamelaeae	-0.184268	0.0167506	0.054972	0.186872	-0.361715	-0.207572	-0.269691	-0.279573	0.282478	0.304602	-0.0154641	-0.0690669	-0.176094	0.0374989	-0.217235	0.0684306	-0.205056
Slackia_isoflavoniconvertens	0.145937	-0.109107	-0.063937	-0.0661252	-0.302543	-0.0748503	-0.193909	-0.223148	0.161955	0.251245	-0.0740554	-0.0517735	0.0473485	-0.0659341	-0.245702	0.13348	-0.191248
Dialister_invisus	0.027554	-0.0166359	-0.033207	-0.0461107	0.186778	0.009239	0.0284872	0.130843	-0.138525	-0.29269	0.165056	-0.0036538	0.11588	-0.0648122	0.139964	-0.204453	0.0978982
Dialister_sp_CAG_357	-0.0191668	0.0298096	0.0297707	0.00744813	-0.226609	-0.0133608	-0.0377269	-0.136741	0.145214	0.192479	0.0549268	0.0481529	-0.0290126	0.0682038	-0.174546	0.0876019	-0.150937
Megasphaera_elsdenii	-0.022878	-0.0236934	-0.00247092	-0.0913151	-0.234954	-0.0915866	-0.216617	-0.198293	0.187537	0.146325	0.0388351	-0.135075	-0.110698	-0.0805329	-0.158969	0.147545	-0.140639
Barnesiella_intestinihominis	0.304545	0.00215087	-0.0790206	-0.0882414	-0.116979	-0.0932832	-0.0670579	-0.0819193	0.1007	0.124994	-0.0836934	-0.0166449	-0.0083016	0.0238023	-0.0864756	-0.00909981	-0.0463851
Bacteroides_stercoris	0.136675	0.0115579	-0.0343532	-0.0970826	0.318926	0.10528	0.150793	0.224936	-0.227628	-0.222752	-0.0336446	-0.0218921	-0.0551537	-0.0310089	0.260407	-0.0577153	0.26967
Bacteroides_vulgatus	0.243134	-0.0487735	-0.0904765	-0.079501	0.382558	0.213969	0.211458	0.300769	-0.222549	-0.317335	0.0658587	0.133928	0.146705	0.0165797	0.213846	-0.130523	0.284377
Bacteroides_xylanisolvens	0.146935	0.0287207	-0.056607	-0.0127954	0.302328	0.109651	0.19282	0.253453	-0.199787	-0.237268	0.0393074	0.0420487	0.0915361	-0.0461799	0.297657	-0.101328	0.252688
Bacteroides_thetaiotaomicron	0.0450498	0.0994264	0.0168496	0.0454671	0.420478	0.108274	0.275238	0.323456	-0.334093	-0.402298	0.00678489	0.0666378	0.11462	-0.0415456	0.343012	-0.165299	0.332816
Bacteroides_uniformis	0.191255	-0.0112062	-0.0201562	0.0899959	0.249848	0.0895878	0.157381	0.204428	-0.154604	-0.23346	0.0452793	0.0995272	0.0537186	0.0976501	0.287797	-0.0783943	0.216893
Salmonella_virus_SP31	-0.061608	-0.00260559	-0.0167167	0.00689478	0.347501	0.0272028	0.123499	0.252157	-0.1762	-0.29439	0.113419	0.0546182	0.136751	-0.00126122	0.250317	-0.241732	0.179451
Streptococcus_oralis	-0.0568683	0.0624226	0.0739533	0.0804706	0.241826	-0.0807098	0.0461198	0.15661	-0.122055	-0.172245	0.0375104	-0.0492197	0.0158919	-0.0759377	0.158038	-0.0778968	0.186494
Ruminococcus_bromii	-0.00621095	-0.111387	-0.00532029	-0.0301376	-0.326237	-0.0388334	-0.068389	-0.171794	0.185192	0.268921	-0.0840157	0.0635864	0.00435081	0.125678	-0.232293	0.123262	-0.191089
Dialister_pneumosintes	0.0296479	0.02837	0.0503519	0.0528837	0.37557	0.166105	0.243162	0.37048	-0.246618	-0.360167	0.102799	0.0675315	0.111717	-0.0599556	0.3002	-0.11426	0.304929
Veillonella_atypica	0.141281	-0.119412	-0.060863	-0.0224653	0.32114	0.0867535	0.218164	0.231646	-0.318221	-0.315559	-0.0356671	0.0173884	0.117209	-0.0875643	0.21509	-0.123888	0.205017
Veillonella_dispar	0.0639156	-0.0894497	-0.0588417	-0.0473184	0.267026	0.026922	0.144069	0.152651	-0.235007	-0.310363	0.0556291	-0.0105577	0.0858093	-0.102737	0.176643	-0.112407	0.108432
Akkermansia_muciniphila	0.138437	-0.0338769	-0.00649953	-0.00294539	0.162891	0.0636243	0.0754668	0.0754938	-0.179459	-0.230564	-0.00170726	-0.0324063	-0.0513981	-0.060842	0.178137	-0.100243	0.127966
Pyramidobacter_piscolens	0.0740348	-0.0135673	0.039698	0.0373624	0.100964	0.0528885	0.136184	0.113193	-0.0363594	-0.145249	0.119517	-0.00701838	-0.0636986	-0.0259659	0.163737	-0.0481864	0.103513
Streptococcus_sp_HMSC071D03	0.061302	-0.0203488	-0.0612524	-0.0402209	0.138238	0.0649335	0.0916266	0.145203	-0.0964937	-0.0854132	-0.0142796	-0.179866	-0.114429	-0.185244	0.0940483	-0.0543466	0.15919
Clostridium_symbiosum	-0.03679	0.0553276	-0.0371812	-0.037135	0.497669	0.148884	0.218404	0.335412	-0.321755	-0.457107	0.095808	0.000194279	0.0987778	-0.111701	0.324626	-0.17809	0.385072
Eubacterium_rectale	-0.0756432	-0.116796	0.0252206	0.140938	-0.245355	-0.209913	-0.130487	-0.205461	0.17001	0.259698	-0.101563	-0.0424682	-0.0879337	-0.000731078	-0.168894	0.148688	-0.187741
Dorea_formicigenerans	-0.199713	-0.0346471	0.101386	0.114221	-0.551694	-0.243762	-0.326192	-0.373018	0.446004	0.510099	-0.0309866	-0.00957033	-0.0914583	0.120947	-0.407725	0.342336	-0.437663
Coprococcus_comes	-0.201875	-0.0436814	0.0593929	0.0952251	-0.423729	-0.215685	-0.144628	-0.203566	0.359468	0.401409	-0.0148537	-0.013696	-0.0973311	0.0734884	-0.302909	0.275937	-0.337319
Roseburia_sp_CAG_471	0.0885511	-0.0830559	-0.0336305	-0.00275107	-0.511259	-0.194438	-0.306179	-0.384948	0.419798	0.479523	0.00252637	-0.0249864	-0.0406864	0.0700986	-0.368169	0.330667	-0.360471
Fusicatenibacter_saccharivorans	-0.238037	-0.00917505	0.0572342	0.13959	-0.514421	-0.229401	-0.264137	-0.359929	0.428067	0.489617	-0.0427556	0.00341127	-0.0574779	0.118887	-0.428747	0.254833	-0.357201
Parabacteroides_merdae	0.101268	0.084874	0.0686051	-0.052452	0.174652	-0.0516977	0.0756928	0.179058	-0.170628	-0.161845	-0.0548494	0.0438616	0.0436238	0.0430254	0.251219	0.0447589	0.240907
Prevotella_sp_CAG_5226	0.0225611	-0.0206606	0.0678209	0.0192963	-0.18213	0.00233116	-0.151881	-0.144939	0.208573	0.219503	0.0936776	-0.0798761	-0.0325383	-0.0653713	-0.139551	0.142807	-0.181374
Ruminococcus_torques	-0.11434	-0.00845775	0.112785	0.0507063	-0.33375	-0.195793	-0.183228	-0.178128	0.259812	0.275267	-0.0171833	0.0352187	0.0161512	0.0811845	-0.241748	0.259088	-0.314028
Coprococcus_catus	-0.0585291	-0.038834	0.0428683	0.0984574	-0.559957	-0.186514	-0.26538	-0.387112	0.460696	0.475903	-0.0158316	0.0248455	-0.0579037	0.125793	-0.427295	0.26629	-0.394858
Intestinibacter_bartlettii	0.182158	-0.131255	-0.065678	-0.0197638	-0.589864	-0.236239	-0.265715	-0.385125	0.421307	0.484825	-0.00489986	0.0114534	-0.0630793	0.116507	-0.449287	0.349283	-0.327733
Veillonella_parvula	0.0468326	-0.0271837	-0.0200887	-0.0183887	0.351353	-0.0328106	0.170795	0.20996	-0.249653	-0.358675	0.082415	-0.0118374	0.144492	-0.129812	0.243529	-0.150044	0.215578
Faecalibacterium_prausnitzii	-0.0110115	-0.106345	-0.0223382	-0.0210237	-0.391714	-0.210166	-0.152194	-0.327266	0.319213	0.373895	-0.0409419	0.014351	-0.0347923	0.124067	-0.23877	0.213816	-0.228648
Akkermansia	0.137408	-0.0338311	-0.00776953	-0.00244827	0.164408	0.0630026	0.0769816	0.0778013	-0.179687	-0.231561	-0.000555106	-0.03312	-0.0519067	-0.0609106	0.178717	-0.100293	0.128275
Saccharomyces	-0.166127	0.0256909	0.0675245	-0.0225193	-0.145099	-0.0853345	-0.0204159	-0.00602564	0.0712406	0.15023	-0.0046862	0.0471809	0.00572127	0.0739176	-0.0744011	0.0668861	-0.0665144
Parabacteroides	0.166371	0.15172	0.008627	-0.102279	0.34308	0.104608	0.237132	0.374504	-0.225358	-0.306221	0.0713878	0.0928128	0.0820664	0.0129605	0.354006	-0.0675569	0.361459
Gemmiger	0.0354894	-0.0489758	0.0544374	0.00744949	-0.39909	-0.253064	-0.237103	-0.283219	0.294137	0.364829	-0.0854242	0.0332394	-0.0321582	0.131902	-0.237402	0.123198	-0.260447
Flavonifractor	-0.161169	0.0913692	0.0815231	0.142737	0.202608	-0.00339643	0.00293612	0.065398	-0.133234	-0.158299	-0.00765852	0.0686187	0.0311625	0.0683427	0.155107	-0.131267	0.195261
Faecalibacterium	-0.0260649	-0.107091	-0.0247393	-0.0198743	-0.380675	-0.216291	-0.145519	-0.315256	0.312189	0.360575	-0.0338962	0.0149756	-0.0313169	0.123713	-0.231711	0.209013	-0.220839
Anaerotruncus	-0.0307299	0.0609762	0.00163905	0.0463752	0.203893	0.0366583	0.101876	0.202571	-0.167746	-0.274967	0.0528886	0.114843	0.0800393	0.113151	0.247332	-0.158177	0.182533
Collinsella	-0.105267	0.103561	0.105218	-0.0409064	-0.377543	-0.0649705	-0.210423	-0.212004	0.257011	0.34356	-0.0776099	-0.0611749	-0.0882368	0.0330525	-0.22775	0.141858	-0.25239
Ruminococcus	-0.0789841	-0.0577577	0.000366491	0.071268	-0.412725	-0.109461	-0.110197	-0.220204	0.258156	0.330441	-0.0613297	0.0826314	0.0222912	0.144994	-0.288433	0.147129	-0.235135
Proteobacteria_unclassified	-0.015709	0.140807	0.115973	0.117622	-0.197939	-0.0319698	-0.0427817	-0.15036	0.123758	0.201504	-0.000106958	0.0696193	0.0162392	0.0445078	-0.160832	0.117329	-0.129765
Stenotrophomonas	0.0290081	0.0520156	0.0415702	0.00535072	0.228612	0.0148371	-0.0160209	0.0577967	-0.185155	-0.137993	-0.106017	-0.0544523	0.00340488	-0.0646138	0.215676	-0.174204	0.170335
Pyramidobacter	0.0686328	2.00386e-05	0.0566581	0.0531773	0.110816	0.0527814	0.136312	0.118862	-0.0434105	-0.147167	0.109642	-0.0100949	-0.0603171	-0.0305275	0.173252	-0.0597029	0.11612
Lactobacillus	0.125557	-0.041318	0.0262336	-0.040584	-0.203305	-0.180172	-0.209138	-0.14893	0.144725	0.219545	-0.0321774	-0.0194427	-0.11735	0.0159029	-0.134827	0.113031	-0.265161
Lactococcus	-0.195499	0.0318382	0.0881089	0.155525	-0.241911	-0.115916	-0.188933	-0.20411	0.135921	0.212539	-0.0265147	-0.017092	-0.0573888	0.0317553	-0.162166	0.145406	-0.233148
Catenibacterium	-0.0749226	-0.0971104	-0.0846346	-0.0619178	-0.190881	-0.0710513	-0.0199263	-0.070638	0.183033	0.110586	0.116637	-0.00404589	0.00573336	0.0246438	-0.0791287	0.124126	-0.12243
Sp31virus	-0.0616296	-0.00250111	-0.0163208	0.00723328	0.347584	0.0282927	0.125054	0.253169	-0.176693	-0.294355	0.112937	0.0560715	0.137697	5.21797e-05	0.250608	-0.241123	0.179303
Intestinimonas	0.0131441	0.0424921	-0.0299093	-0.0301966	0.220648	-0.0753467	0.0153937	0.123802	-0.283344	-0.253003	-0.106524	-0.0740692	-0.0695622	-0.0964747	0.240233	-0.115006	0.190578
Turicibacter	0.13375	-0.116238	-0.0326178	0.0502092	-0.426752	-0.174798	-0.152687	-0.305475	0.302448	0.355593	-0.0265645	0.0100064	-0.171779	0.116635	-0.331403	0.162365	-0.344809
Solobacterium	-0.0897596	0.0658541	0.0189756	-0.108286	0.158064	-0.0362241	0.0876102	0.171535	-0.103503	-0.132785	0.0350531	-0.116204	-0.0766039	-0.119352	0.0861794	-0.0429578	0.103536
Phascolarctobacterium	0.0589944	-0.06512	-0.104799	-0.0460043	0.231476	-0.0394077	0.0669289	0.152182	-0.157823	-0.143439	-0.0998222	-0.0142377	0.0451352	-0.0385217	0.275886	-0.0311258	0.218732
Bifidobacterium	-0.0609203	-0.0547038	0.029488	0.125386	-0.563911	-0.199315	-0.301215	-0.366543	0.386853	0.496889	-0.0842332	0.0911063	-0.0554882	0.189444	-0.373254	0.263349	-0.348235
Actinomyces	-0.132859	0.12878	0.183133	0.166925	-0.399295	-0.281212	-0.301218	-0.306952	0.275168	0.314234	-0.0136458	0.0599018	-0.0262824	0.135844	-0.304613	0.163734	-0.30492
Eubacterium	-0.0750734	-0.0622433	0.0591018	0.058081	-0.414147	-0.125007	-0.17835	-0.281347	0.376627	0.366466	0.053399	-0.0570641	-0.0624285	0.053583	-0.271837	0.167124	-0.285908
Blautia	-0.27069	-0.00380173	0.0765457	0.170232	-0.509629	-0.279768	-0.300217	-0.327086	0.389664	0.430697	0.0293119	0.0459587	-0.043468	0.166671	-0.393603	0.302706	-0.331402
Selenomonas	0.174565	0.0899106	0.0198891	-0.0458767	0.193104	0.0560264	0.139737	0.155337	-0.245886	-0.251754	0.0244145	0.00167941	0.0837798	-0.0746103	0.129126	-0.157974	0.0956761
Klebsiella	0.000433391	-0.0773864	-0.112699	-0.0696262	0.223354	0.0270472	0.0770184	0.165156	-0.251895	-0.300646	0.0851839	-0.0338714	0.00261854	-0.0841272	0.203363	-0.0850982	0.14779
Lachnoclostridium	-0.102517	0.116973	0.055924	0.0125967	0.460887	0.125877	0.212851	0.354494	-0.359228	-0.46867	0.0682371	0.0276604	0.0591211	-0.0847277	0.369145	-0.193643	0.387008
Lachnospiraceae_unclassified	-0.108566	-0.107466	0.0516861	0.168561	-0.24154	-0.180521	-0.11072	-0.180575	0.166177	0.258382	-0.110068	-0.0562064	-0.111271	-0.00463732	-0.14278	0.171517	-0.164761
Dorea	-0.255222	-0.00480733	0.111412	0.131294	-0.66237	-0.27346	-0.367242	-0.460913	0.498716	0.609526	-0.0758139	-0.0221452	-0.124494	0.120945	-0.50848	0.385323	-0.4955
Fusicatenibacter	-0.243059	-0.00958339	0.0562936	0.140639	-0.503047	-0.231011	-0.255627	-0.346896	0.418321	0.476431	-0.0405365	0.00252786	-0.055076	0.117936	-0.419019	0.253016	-0.347149
Lautropia	0.0559482	0.00394094	0.00829822	-0.0134479	0.210127	0.0731752	0.0640798	0.16546	-0.225634	-0.25489	0.0160099	-0.0360105	-0.0326366	-0.0889059	0.259746	-0.15539	0.228716
Coprococcus	-0.122774	-0.0872854	-0.000542766	0.0789219	-0.481463	-0.210717	-0.203045	-0.287399	0.401128	0.43649	0.0102362	-0.017266	-0.105658	0.0875761	-0.293526	0.317558	-0.312915
Leptotrichia	-0.0819364	-0.034008	-0.105505	-0.0815666	0.222733	0.00996744	0.0151144	0.129729	-0.0780429	-0.137537	0.0997624	-0.0221677	0.00333579	-0.0938596	0.00925399	-0.0913884	-0.0280521
Fusobacterium	-0.121764	0.109477	-0.00844491	-0.156229	0.444039	0.0626591	0.181734	0.377103	-0.295764	-0.407528	0.0473255	-0.000574586	0.0654773	-0.0778323	0.29251	-0.151698	0.290313
Oscillibacter	0.214444	0.0176491	-0.0759209	-0.103919	0.155015	0.00533867	0.0817792	0.0921005	-0.141908	-0.101474	-0.0723699	0.0149771	0.0163152	-0.0102806	0.176311	-0.0389724	0.0997623
Anaerostipes	-0.20705	-0.127137	0.00557992	0.110223	-0.583348	-0.320686	-0.323286	-0.38735	0.462244	0.532183	-0.0216321	-0.0112349	-0.131058	0.110106	-0.446766	0.346885	-0.399318
Shuttleworthia	-0.0879778	-0.00484898	-0.0754931	-0.0942032	0.122903	-0.0841143	-0.0812009	0.0478707	-0.0789566	-0.108581	-0.00730798	-0.153771	-0.149444	-0.144344	0.0785916	-0.156199	0.0527726
Roseburia	-0.0141045	-0.156634	-0.100621	0.0210538	-0.226863	-0.114669	-0.0986802	-0.179048	0.248883	0.208429	0.0739642	0.0157834	-0.00972946	0.0523072	-0.197211	0.117754	-0.200702
Slackia	0.106949	-0.151663	-0.094229	-0.0501108	-0.258786	-0.134552	-0.228629	-0.225658	0.143522	0.214376	-0.0646618	-0.0851349	-0.00290199	-0.0847367	-0.216095	0.0822871	-0.212762
Gordonibacter	-0.189562	0.0162967	0.0510335	0.186889	-0.35603	-0.211998	-0.267544	-0.274702	0.278905	0.298134	-0.0119906	-0.071985	-0.176072	0.0337743	-0.214639	0.0668475	-0.201439
Bacteroides	0.18015	0.0565246	-0.0438418	-0.0564386	0.478718	0.196543	0.294418	0.363056	-0.312018	-0.420893	0.0838712	0.11885	0.153422	0.00417306	0.355481	-0.144899	0.424646
Kp36virus	-0.0190478	0.0283759	-0.0134937	0.0225997	0.418022	0.0106787	0.134424	0.255696	-0.23561	-0.324717	0.0554177	0.0682643	0.140519	-0.0105666	0.282328	-0.245688	0.151573
Agathobaculum	-0.303077	0.0280967	0.113429	0.211958	-0.419091	-0.153742	-0.167619	-0.33165	0.311577	0.423751	-0.103613	-0.0912366	-0.157947	0.0257721	-0.302992	0.259091	-0.296221
Intestinibacter	0.179979	-0.131429	-0.0681733	-0.0192605	-0.58371	-0.235983	-0.26159	-0.380341	0.41695	0.479893	-0.00498299	0.0128521	-0.0611313	0.117496	-0.444275	0.351159	-0.320896
Adlercreutzia	-0.0220227	0.00899347	0.0148286	0.0806163	-0.357235	-0.232242	-0.235873	-0.272805	0.274913	0.325828	-0.0241067	-0.066035	-0.107597	0.0273815	-0.255942	0.107374	-0.316662
Asaccharobacter	-0.0316806	0.0139713	0.0146169	0.0703559	-0.353862	-0.220728	-0.208296	-0.244054	0.297444	0.311261	0.0213929	-0.0593777	-0.101105	0.0348124	-0.27067	0.119689	-0.315729
Enterorhabdus	-0.090175	0.0634983	0.0553218	0.128107	-0.337965	-0.174449	-0.178493	-0.2687	0.274091	0.277685	0.0472238	-0.0310562	-0.0860387	0.0493743	-0.228116	0.16908	-0.236296
Prevotella	0.200363	0.00633791	-0.0107677	-0.0888104	0.232482	0.0900762	0.0710876	0.129405	-0.214116	-0.224613	-0.0315941	-0.0970495	0.0472424	-0.156426	0.197598	-0.173758	0.0840793
Veillonella	0.0769328	-0.0639635	-0.0505307	-0.050842	0.336563	0.0203793	0.210472	0.209686	-0.239678	-0.32585	0.0663147	0.00286472	0.144254	-0.117448	0.214322	-0.164099	0.196074
Hungatella	0.0488458	0.0509484	-0.0514608	-0.0551781	0.475005	0.142944	0.237636	0.357619	-0.345737	-0.510367	0.137587	0.021539	0.116346	-0.110812	0.378002	-0.301629	0.381089
G7cvirus	-0.0649723	0.0235038	-0.0163489	-0.0432904	0.125746	-0.00507395	0.108562	0.154309	-0.0696991	-0.114353	0.0215505	0.0171947	0.0810406	-0.0157865	0.103784	-0.0863677	0.0450361
PWY-7357: thiamine phosphate formation from pyrithiamine and oxythiamine (yeast)	-0.326372	-0.0127412	0.101188	0.164435	-0.405415	-0.196032	-0.243532	-0.354217	0.247707	0.320151	-0.0682321	-0.088116	-0.159145	0.0173846	-0.333971	0.163366	-0.335614
PWY-7356: thiamine diphosphate salvage IV (yeast)	-0.203206	-0.0140947	-0.00529953	0.129655	-0.2542	-0.269261	-0.208427	-0.236302	0.0778581	0.213691	-0.144969	0.0374385	-0.11785	0.100057	-0.142449	0.124873	-0.177618
PWY-7332: superpathway of UDP-N-acetylglucosamine-derived O-antigen building blocks biosynthesis	0.12697	0.0588953	-0.0256553	-0.0838262	0.169956	-0.0510915	0.0426655	0.141326	-0.236241	-0.213393	-0.0923488	-0.0269924	-0.0993789	-0.0253203	0.131674	-0.161515	0.160874
PWY-7328: superpathway of UDP-glucose-derived O-antigen building blocks biosynthesis	-0.242852	0.0332484	0.085911	0.0761796	-0.372591	-0.176065	-0.255131	-0.290445	0.274436	0.330792	0.00366772	-0.027428	-0.0687539	0.0346949	-0.342905	0.171036	-0.239608
PWY-7312: dTDP-&beta;-D-fucofuranose biosynthesis	0.0986908	0.0297759	-0.0352907	-0.112515	0.315939	0.0938625	0.164664	0.230121	-0.227845	-0.22613	-0.050437	0.0115998	-0.0343831	0.00440902	0.253802	-0.0371405	0.272022
PWY-6562: norspermidine biosynthesis	0.112611	-0.0854097	-0.108101	-0.0883608	0.196888	-0.00493214	0.0351263	0.106697	-0.257412	-0.288808	0.0688123	-0.0519126	0.00843541	-0.111995	0.173851	-0.167624	0.150816
PWY-6572: chondroitin sulfate degradation I (bacterial)	0.0587138	0.101249	0.0504732	0.0247257	0.417369	0.116542	0.257652	0.304256	-0.34897	-0.38146	-0.0428161	0.0989493	0.0949348	-0.00286987	0.332516	-0.18054	0.312993
PWY-6588: pyruvate fermentation to acetone	-0.0404618	-0.0689203	-0.0774163	-0.0153319	0.181705	-0.100177	-0.0434512	0.0584315	-0.107096	-0.143123	0.0103066	-0.067859	-0.129336	-0.0713978	0.0820011	-0.149612	0.0776732
PWY-6590: superpathway of Clostridium acetobutylicum acidogenic fermentation	-0.103652	-0.0206015	0.0772144	0.100095	-0.307864	-0.255028	-0.189225	-0.178039	0.221715	0.247107	0.0189307	0.0977243	-0.0350314	0.184722	-0.124746	0.142635	-0.140514
PWY-6595: superpathway of guanosine nucleotides degradation (plants)	0.215244	-0.0257942	-0.0912506	-0.0529435	-0.244314	-0.18451	-0.151318	-0.214623	0.138793	0.175642	-0.00224973	0.00496739	-0.0844735	0.046401	-0.130565	0.098618	-0.154245
PWY-6606: guanosine nucleotides degradation II	-0.0421146	-0.0462323	0.00731243	0.0261697	-0.193438	-0.114142	-0.163718	-0.155892	0.159296	0.150319	0.057954	-0.0357539	-0.138224	-0.00424004	-0.170502	0.135224	-0.0735098
PWY-6607: guanosine nucleotides degradation I	0.217153	-0.0228363	-0.0911174	-0.0522781	-0.244781	-0.186307	-0.152329	-0.219321	0.137235	0.180694	-0.00925085	0.00468564	-0.0889648	0.0462066	-0.131143	0.0964461	-0.153147
PWY-6125: superpathway of guanosine nucleotides de novo biosynthesis II	-0.0447181	0.0872657	0.074508	-0.0987888	0.478114	0.200698	0.26911	0.394993	-0.335958	-0.410658	0.0322451	0.06623	0.145023	-0.0773392	0.322557	-0.204379	0.329674
PWY-6126: superpathway of adenosine nucleotides de novo biosynthesis II	-0.0711537	0.0937496	0.0908457	-0.0850142	0.442156	0.187009	0.250822	0.367973	-0.316406	-0.379466	0.0204775	0.0840211	0.141705	-0.0403663	0.300485	-0.185672	0.317552
PWY66-388: ceramide degradation by &alpha;-oxidation	0.0159552	0.211889	0.0988285	-0.0910313	0.28218	0.102645	0.148963	0.201289	-0.230094	-0.1681	-0.139705	-0.0388602	0.00851047	-0.0754612	0.177075	-0.162631	0.240818
PWY-5989: stearate biosynthesis II (bacteria and plants)	0.122882	-0.0650989	-0.0920532	-0.102365	0.246304	0.115828	0.14319	0.214716	-0.18581	-0.251049	0.0779372	0.101563	0.0921724	-0.0174727	0.15452	-0.0664957	0.226871
PWY-5994: palmitate biosynthesis (type I fatty acid synthase)	0.0222406	-0.0760987	-0.0652468	0.0298307	-0.350916	-0.1363	-0.202654	-0.229856	0.246556	0.318538	-0.016066	0.119035	-0.0246956	0.160256	-0.258607	0.158959	-0.198654
PWY-6121: 5-aminoimidazole ribonucleotide biosynthesis I	-0.206039	0.00422666	0.0671657	0.109891	-0.271492	-0.146014	-0.136636	-0.215273	0.217982	0.208797	0.0130445	0.0677595	-0.079215	0.143892	-0.203361	0.164474	-0.129519
PWY-6122: 5-aminoimidazole ribonucleotide biosynthesis II	-0.173944	-0.0106486	0.0440217	0.107341	-0.224889	-0.123592	-0.163711	-0.244746	0.173012	0.196543	-0.0603368	-0.0610097	-0.116749	0.0298499	-0.194962	0.0891444	-0.201987
FASYN-ELONG-PWY: fatty acid elongation -- saturated	0.11631	-0.0547782	-0.0936597	-0.105181	0.253647	0.108164	0.131254	0.220656	-0.192115	-0.258638	0.0742484	0.104192	0.101989	-0.017911	0.166759	-0.0659876	0.227363
FASYN-INITIAL-PWY: superpathway of fatty acid biosynthesis initiation (E. coli)	-0.0355787	-0.0769313	-0.0363905	0.13562	-0.445531	-0.24429	-0.236859	-0.334153	0.331608	0.392129	-0.0453723	0.0893615	-0.0671039	0.172492	-0.344943	0.219598	-0.301237
FERMENTATION-PWY: mixed acid fermentation	-0.00777577	-0.131892	-0.0499395	0.0154679	-0.211305	-0.145445	-0.117003	-0.149496	0.149419	0.168864	0.0468257	0.0377479	-0.00392748	0.0292471	-0.144223	0.178552	-0.0704215
GALACTITOLCAT-PWY: galactitol degradation	0.0123598	-0.0132366	-0.00984656	-0.0204123	-0.157823	-0.0497639	-0.0789504	-0.0381409	0.118597	0.144728	0.00998492	0.0392382	-0.0186943	0.0292823	-0.0860841	0.0885269	-0.095697
PWY-1269: CMP-3-deoxy-D-manno-octulosonate biosynthesis	0.198343	-0.0510851	-0.0656152	-0.0545583	0.325699	0.25255	0.179045	0.262094	-0.238305	-0.278108	-0.011745	-0.119427	0.0521361	-0.195656	0.192353	-0.193206	0.127294
PWY-1042: glycolysis IV	-0.25399	-0.0226034	0.0588519	0.102606	-0.355289	-0.153589	-0.173703	-0.304052	0.260721	0.312832	-0.0567303	-0.0869905	-0.0878868	0.00365397	-0.296364	0.171311	-0.266052
PPGPPMET-PWY: ppGpp metabolism	-0.234654	-0.0677774	0.0175896	0.117496	-0.335209	-0.193069	-0.158179	-0.175198	0.237162	0.242172	0.0828353	0.0382473	-0.0521267	0.0979089	-0.191969	0.251297	-0.165188
POLYISOPRENSYN-PWY: polyisoprenoid biosynthesis (E. coli)	0.0564557	-0.0976191	-0.110005	-0.127494	0.193897	0.0933923	0.126404	0.227682	-0.0798746	-0.190786	0.137411	0.0492965	0.0460691	-0.0443588	0.106461	-0.00762963	0.193876
PROTOCATECHUATE-ORTHO-CLEAVAGE-PWY: protocatechuate degradation II (ortho-cleavage pathway)	0.0494229	-0.13232	-0.130321	-0.0560499	0.137992	-0.022816	0.0358295	0.0807367	-0.244064	-0.269112	0.0790565	-0.0568045	-0.0112439	-0.102366	0.138245	-0.0598517	0.123262
PROPFERM-PWY: superpathway of L-alanine fermentation (Stickland reaction)	-0.118682	-0.00969653	-0.0697717	-0.0476319	0.376852	0.0187329	0.154819	0.285475	-0.227243	-0.264321	0.051016	-0.0011878	-0.0505543	-0.0298026	0.273797	-0.0895223	0.256393
ALLANTOINDEG-PWY: superpathway of allantoin degradation in yeast	0.0252261	-0.0209531	0.0332931	0.0672491	-0.108278	-0.146011	-0.0997521	-0.00092879	0.00359939	0.0965238	-0.127721	0.119118	0.0740153	0.165953	-0.00875073	0.0899455	-0.0514041
PWY-7094: fatty acid salvage	0.0284001	-0.0251411	-0.0287382	-0.0452211	0.111302	0.0212469	0.0883022	0.152453	-0.145795	-0.147218	0.0541315	0.0253377	0.0203907	-0.00504672	0.160972	0.0506708	0.151621
PWY-7031: protein N-glycosylation (bacterial)	0.12187	0.0239456	-0.0392519	-0.12614	0.116648	-0.0170836	0.0115812	0.145382	-0.14189	-0.108636	-0.0127987	0.0350851	0.019558	0.0348867	0.0655892	-0.0528742	0.11618
PWY-7434: terminal O-glycans residues modification (via type 2 precursor disaccharide)	-0.0497334	0.00599204	-0.00318442	0.0614244	0.195916	-0.100665	0.0179155	0.071987	-0.0942602	-0.138313	0.0394023	-0.099093	-0.00303797	-0.13695	0.0582228	-0.155235	0.0626554
P163-PWY: L-lysine fermentation to acetate and butanoate	0.000340717	-0.0626932	-0.0813345	-0.0287152	0.233746	0.0094639	0.023315	0.168862	-0.186047	-0.199357	-0.00794944	-0.024663	0.01286	-0.0496357	0.109072	-0.156839	0.0850388
P164-PWY: purine nucleobases degradation I (anaerobic)	-0.204687	0.0501646	0.0667186	0.102074	-0.240676	-0.201578	-0.145935	-0.142515	0.175911	0.145221	0.0939958	0.0300029	-0.0695366	0.0826044	-0.120094	0.244029	-0.0659901
P124-PWY: Bifidobacterium shunt	-0.162263	0.000669096	0.0753024	0.118458	-0.605982	-0.223022	-0.342071	-0.416026	0.44269	0.563365	-0.077291	0.0808977	-0.079101	0.179183	-0.458822	0.331116	-0.420102
TRNA-CHARGING-PWY: tRNA charging	-0.107326	-0.0148753	0.0533426	0.0560309	-0.338091	-0.174893	-0.194932	-0.302396	0.270656	0.307162	-0.0727167	-0.0294809	-0.100789	0.0843836	-0.246332	0.0950937	-0.253235
UDPNAGSYN-PWY: UDP-N-acetyl-D-glucosamine biosynthesis I	-0.224781	-0.00149052	0.117244	0.0507969	-0.516756	-0.220996	-0.292886	-0.347268	0.396445	0.474238	-0.0251499	-0.0247513	-0.0973754	0.0582954	-0.419375	0.261563	-0.344794
VALSYN-PWY: L-valine biosynthesis	-0.22659	-0.0436332	0.076164	0.145618	-0.324364	-0.188198	-0.226514	-0.267728	0.188022	0.273526	-0.105555	-0.081147	-0.080117	0.00236027	-0.276724	0.0907613	-0.273635
PWY-5103: L-isoleucine biosynthesis III	-0.089464	-0.0373074	0.0167841	0.122404	-0.291076	-0.113214	-0.201008	-0.26569	0.155795	0.168283	-0.0111793	-0.206969	-0.169381	-0.132463	-0.235496	0.0218136	-0.26236
PWY-5121: superpathway of geranylgeranyl diphosphate biosynthesis II (via MEP)	0.0820363	-0.0335356	-0.0757001	-0.104559	0.343848	0.150425	0.261985	0.296718	-0.19188	-0.288823	0.114511	0.107394	0.09436	-0.00589921	0.2357	-0.0685604	0.314063
PWY-5130: 2-oxobutanoate degradation I	0.240119	0.0781814	-0.0656478	-0.0199688	0.354747	0.0059712	0.158827	0.214196	-0.299519	-0.350925	0.00717209	0.0197285	0.0185966	-0.0519429	0.303823	-0.192506	0.294567
PWY-5505: L-glutamate and L-glutamine biosynthesis	-0.102758	-0.0721295	0.0715534	0.0918906	-0.16392	-0.136008	-0.103296	-0.122901	0.168962	0.130248	0.0524321	0.0693232	0.0307086	0.103871	-0.102979	0.0779496	-0.0545752
PWY-5497: purine nucleobases degradation II (anaerobic)	0.120418	-0.0386084	-0.0672167	-0.092457	0.143881	0.0998693	0.130626	0.168412	-0.113055	-0.165549	0.0920279	0.0302628	-0.00495321	-0.0013534	0.144318	0.0185878	0.228288
PWY-5494: pyruvate fermentation to propanoate II (acrylate pathway)	-0.131269	-0.00498565	-0.0644457	-0.045665	0.38237	0.0276124	0.167156	0.289816	-0.240907	-0.27536	0.0311549	0.00771857	-0.0431925	-0.018555	0.282027	-0.0991443	0.260458
PWY-5431: aromatic compounds degradation via &beta;-ketoadipate	0.0257662	-0.095137	-0.156284	-0.0807445	0.172118	0.00624204	0.0408285	0.1124	-0.230451	-0.279361	0.106162	-0.0540121	-0.00791887	-0.101194	0.151471	-0.0504852	0.10433
PWY-5417: catechol degradation III (ortho-cleavage pathway)	0.0257662	-0.095137	-0.156284	-0.0807445	0.172118	0.00624204	0.0408285	0.1124	-0.230451	-0.279361	0.106162	-0.0540121	-0.00791887	-0.101194	0.151471	-0.0504852	0.10433
PWY-5392: reductive TCA cycle II	0.211867	-0.0321972	-0.0740183	-0.0295108	0.210964	0.0551267	0.0778501	0.198002	-0.192017	-0.237909	0.0941682	-0.0398455	-0.0353501	-0.0806698	0.226318	-0.0466583	0.255062
PWY-5484: glycolysis II (from fructose 6-phosphate)	0.0113851	0.0151894	-0.0527542	-0.0275041	0.127841	0.020575	0.0670483	0.0853967	-0.0914736	-0.132481	0.0363583	0.0959912	0.0595645	0.0305968	0.068659	-0.0957308	0.160404
COMPLETE-ARO-PWY: superpathway of aromatic amino acid biosynthesis	-0.283272	-0.0167375	0.0845638	0.175255	-0.426581	-0.224499	-0.229897	-0.294742	0.324748	0.343337	0.0261873	0.032957	-0.0833238	0.153634	-0.323564	0.241429	-0.253123
DAPLYSINESYN-PWY: L-lysine biosynthesis I	-0.012125	-0.0601579	-0.0608575	0.035214	-0.227107	-0.0916334	-0.126477	-0.12887	0.148565	0.16684	0.0587418	0.0884334	-0.039641	0.0956717	-0.1456	0.193708	-0.0702883
PWY-6353: purine nucleotides degradation II (aerobic)	-0.0387856	-0.0489014	0.00455088	0.0136086	-0.185266	-0.105447	-0.158383	-0.15571	0.153467	0.15021	0.0485372	-0.0525935	-0.137358	-0.0212781	-0.162501	0.139438	-0.0563079
PWY-6317: D-galactose degradation I (Leloir pathway)	-0.255769	-0.0766178	0.0455831	0.115373	-0.577664	-0.209781	-0.28055	-0.387764	0.493754	0.548455	0.0226251	-0.00835574	-0.090758	0.123356	-0.482	0.334654	-0.39563
PWY-8178: pentose phosphate pathway (non-oxidative branch) II	-0.285753	-0.0922999	0.0675852	0.120343	-0.488649	-0.185657	-0.278256	-0.324191	0.374588	0.386961	0.0816326	-0.0712764	-0.139253	0.0335534	-0.337086	0.295225	-0.275366
PWY-8189: L-alanine degradation V (oxidative Stickland reaction)	-0.118682	-0.00969653	-0.0697717	-0.0476319	0.376852	0.0187329	0.154819	0.285475	-0.227243	-0.264321	0.051016	-0.0011878	-0.0505543	-0.0298026	0.273797	-0.0895223	0.256393
PWY-8190: L-glutamate degradation XI (reductive Stickland reaction)	0.0844362	-0.0273443	-0.0618921	-0.138651	0.256411	0.113478	0.0373998	0.219149	-0.296376	-0.309648	0.00122324	-0.00729914	0.0506996	-0.123832	0.199427	-0.11045	0.263488
PWY-7282: 4-amino-2-methyl-5-diphosphomethylpyrimidine biosynthesis II	0.117504	-0.0137168	-0.0153309	0.0141648	0.317456	0.157797	0.178769	0.239683	-0.239118	-0.33563	0.0626082	0.0802578	0.0577089	0.00898933	0.258076	-0.155476	0.262869
PWY-7197: pyrimidine deoxyribonucleotide phosphorylation	-0.0651149	0.0472695	0.097802	-0.0798937	0.196224	0.0820451	0.121254	0.20122	-0.157977	-0.15256	-0.0342558	0.0546668	0.081439	-0.00347124	0.151218	-0.0461207	0.138045
PWY-7198: pyrimidine deoxyribonucleotides de novo biosynthesis IV	-0.131237	0.0505851	0.0973651	0.11546	-0.383135	-0.151064	-0.242402	-0.245132	0.24969	0.287762	0.018664	0.0573822	-0.134266	0.121082	-0.278498	0.185043	-0.203138
PWY-7196: superpathway of pyrimidine ribonucleosides salvage	-0.0990277	-0.00215109	0.059669	0.162627	-0.304006	-0.19074	-0.208041	-0.225937	0.210558	0.267207	-0.0636618	0.117855	-0.0381889	0.161401	-0.197927	0.192348	-0.20857
PWY-7165: L-ascorbate biosynthesis VIII (engineered pathway)	-0.0292216	-0.0257927	-0.0697957	-0.0533191	0.176167	0.00380751	0.031178	0.111309	-0.228797	-0.234176	-0.00307368	-0.084076	-0.0457404	-0.148734	0.179723	-0.0994525	0.0628179
PWY-7159: 3,8-divinyl-chlorophyllide a biosynthesis III (aerobic, light independent)	0.021003	0.1158	0.0974258	-0.0255703	0.094948	0.111483	0.139806	0.0981975	-0.137069	-0.0894901	-0.0691399	0.0815999	0.100061	0.0209584	0.133577	-0.0914157	0.151524
PWY-8188: L-alanine degradation VI (reductive Stickland reaction)	-0.118682	-0.00969653	-0.0697717	-0.0476319	0.376852	0.0187329	0.154819	0.285475	-0.227243	-0.264321	0.051016	-0.0011878	-0.0505543	-0.0298026	0.273797	-0.0895223	0.256393
PWY-6628: superpathway of L-phenylalanine biosynthesis	-0.263926	-0.0335698	0.0385816	0.100456	-0.424709	-0.204108	-0.219348	-0.263905	0.308325	0.386712	-0.0178144	0.0939063	-0.0470199	0.180001	-0.323872	0.311997	-0.29717
PWY-6609: adenine and adenosine salvage III	-0.0619418	-0.0020911	0.108018	0.092002	-0.295212	-0.132518	-0.128484	-0.245194	0.257567	0.286932	-0.0269626	0.0170187	-0.0476576	0.113449	-0.227831	0.135756	-0.186016
PWY-6703: preQ0 biosynthesis	0.0992986	0.03665	-0.022517	-0.0447868	0.39677	0.126861	0.224459	0.280871	-0.282604	-0.399772	0.101968	0.0285091	0.055118	-0.0374687	0.26788	-0.207261	0.339878
PWY-5981: CDP-diacylglycerol biosynthesis III	0.0342482	-0.0717724	-0.110878	-0.0390205	0.103913	-0.0165114	0.0485771	0.0772902	-0.121654	-0.170776	0.0935423	-0.0387917	-0.025749	-0.0746177	0.0945594	-0.0372122	0.12718
PWY-5973: cis-vaccenate biosynthesis	0.197944	-0.0189416	-0.0761036	-0.100147	0.494839	0.20128	0.269064	0.377114	-0.343793	-0.472	0.122719	0.0835909	0.100635	-0.0297858	0.339112	-0.198313	0.394953
PYRIDOXSYN-PWY: pyridoxal 5'-phosphate biosynthesis I	0.161871	0.0127587	-0.0729393	-0.0641005	0.438064	0.170614	0.240356	0.329686	-0.301567	-0.430123	0.100921	0.0760213	0.0782366	-0.015954	0.32871	-0.190229	0.377937
RUMP-PWY: formaldehyde oxidation I	-0.108877	-0.104471	-0.0656089	0.0567844	-0.300549	-0.320199	-0.206036	-0.141364	0.246478	0.22948	0.0717879	0.109927	-0.0280141	0.203416	-0.231028	0.0572864	-0.235551
PWY-5941: glycogen degradation II	-0.236037	-0.0411551	0.0793902	0.12194	-0.62503	-0.243934	-0.317436	-0.431407	0.473631	0.555032	-0.0299926	0.0219158	-0.107263	0.156217	-0.489826	0.356761	-0.385378
KDO-NAGLIPASYN-PWY: superpathway of (Kdo)2-lipid A biosynthesis	0.0808415	-0.0824747	-0.075595	-0.0685623	0.114705	0.0723403	0.0761431	0.145354	-0.132794	-0.146086	0.0885449	0.0148943	0.0365907	-0.0451382	0.12611	0.00325907	0.142538
HEME-BIOSYNTHESIS-II: heme b biosynthesis I (aerobic)	0.0778559	0.00793404	-0.0528047	-0.118488	0.149647	0.0344157	0.0866696	0.17715	-0.165648	-0.182343	0.03559	-0.0246498	0.0175081	-0.0898772	0.0990149	-0.0311731	0.178213
HISDEG-PWY: L-histidine degradation I	0.190583	0.0428315	-0.0925353	-0.102962	0.572974	0.188615	0.32643	0.415693	-0.386388	-0.545459	0.111839	0.106187	0.116454	7.93551e-05	0.445589	-0.269728	0.43118
HEXITOLDEGSUPER-PWY: superpathway of hexitol degradation (bacteria)	0.00887399	-0.0168279	-0.0151589	-0.0214464	-0.160167	-0.0483436	-0.0729325	-0.039669	0.119012	0.148201	0.0121646	0.0389464	-0.0220597	0.0290413	-0.0902612	0.0892961	-0.0972366
HISTSYN-PWY: L-histidine biosynthesis	-0.150007	0.00712752	0.0729226	0.132464	-0.221671	-0.103496	-0.116451	-0.186313	0.159933	0.192439	-0.0553558	0.0408454	-0.022149	0.0987367	-0.194905	0.105647	-0.139969
ILEUSYN-PWY: L-isoleucine biosynthesis I (from threonine)	-0.120517	-0.0359598	0.0364755	0.13911	-0.345541	-0.138582	-0.23252	-0.287684	0.185522	0.215889	-0.0309041	-0.184446	-0.156429	-0.103494	-0.274706	0.0589338	-0.287112
HSERMETANA-PWY: L-methionine biosynthesis III	-0.248954	-0.00907285	0.063054	0.149375	-0.375952	-0.228733	-0.291074	-0.294598	0.22185	0.251501	0.0295478	-0.0925224	-0.123362	-0.0168735	-0.30588	0.18844	-0.206717
PWY-1861: formaldehyde assimilation II (assimilatory RuMP Cycle)	-0.24096	-0.0765431	0.0505824	0.125402	-0.539796	-0.280393	-0.283566	-0.345867	0.429862	0.428752	0.0897617	0.0661679	-0.05506	0.181139	-0.37264	0.287282	-0.323692
PWY-241: C4 photosynthetic carbon assimilation cycle, NADP-ME type	-0.0341749	-0.0659604	-0.0823994	0.00825515	-0.175601	-0.0971257	-0.149984	-0.135796	0.161702	0.150611	0.0846065	0.0271237	-0.0462606	0.0118072	-0.157625	0.146085	-0.0897543
PWY-2942: L-lysine biosynthesis III	-0.20795	0.0666273	0.132168	0.168535	-0.232242	-0.116051	-0.15421	-0.182631	0.140255	0.17256	-0.0530021	0.0138804	-0.0797159	0.0824558	-0.196457	0.0626147	-0.171007
PWY-3001: superpathway of L-isoleucine biosynthesis I	-0.174403	-0.0143819	0.0306582	0.0608959	-0.458633	-0.176752	-0.210455	-0.281041	0.347924	0.359856	0.0445739	0.0167908	-0.0651897	0.0824354	-0.3708	0.261396	-0.273776
PWY-7383: anaerobic energy metabolism (invertebrates, cytosol)	0.0309839	-0.00358282	0.0626295	0.071477	-0.212899	-0.132719	-0.131776	-0.153608	0.155988	0.109887	0.0396938	-0.0325737	-0.0509496	0.0401866	-0.0538574	-0.0162328	-0.139647
NAD-BIOSYNTHESIS-II: NAD salvage pathway III (to nicotinamide riboside)	0.0871679	-0.0663118	-0.0969201	-0.122267	0.172039	0.0499515	0.130823	0.200075	-0.157522	-0.198316	0.0909166	0.0476109	0.0922745	-0.0147168	0.170581	-0.0569457	0.144317
OANTIGEN-PWY: O-antigen building blocks biosynthesis (E. coli)	-0.258431	0.0430363	0.155942	0.121342	-0.54651	-0.256439	-0.315537	-0.39903	0.39669	0.489899	-0.026247	-0.0400483	-0.12705	0.0727752	-0.44917	0.26294	-0.372712
NONOXIPENT-PWY: pentose phosphate pathway (non-oxidative branch) I	-0.262012	-0.0971738	0.044356	0.121168	-0.435282	-0.174534	-0.261714	-0.28486	0.331664	0.340395	0.083251	-0.0593834	-0.134271	0.0164229	-0.310022	0.266709	-0.255759
NONMEVIPP-PWY: methylerythritol phosphate pathway I	-0.171623	0.0269598	0.0965312	0.120078	-0.276227	-0.135478	-0.138648	-0.247002	0.187079	0.206125	-0.0389093	0.0261089	-0.0648235	0.11524	-0.20301	0.112612	-0.195239
NAGLIPASYN-PWY: lipid IVA biosynthesis (E. coli)	0.148478	-0.0178454	-0.0307827	-0.0465725	0.3031	0.153756	0.157768	0.232291	-0.205954	-0.293183	0.0763189	0.0825411	0.0534989	0.0109197	0.245976	-0.119562	0.287352
PWY-6749: CMP-legionaminate biosynthesis I	-0.00616015	0.0321122	-0.0184816	0.0226028	0.284127	0.0971431	0.224923	0.175766	-0.215764	-0.243054	0.00294531	0.0882794	0.112391	-0.00474011	0.1463	-0.101367	0.173269
PWY-6823: molybdopterin biosynthesis	-0.333304	-0.0588329	0.089438	0.157287	-0.535953	-0.245805	-0.258369	-0.347228	0.36447	0.468698	-0.0833049	-0.0171716	-0.128702	0.114298	-0.382677	0.338951	-0.346718
P41-PWY: pyruvate fermentation to acetate and (S)-lactate I	-0.239735	-0.0283228	0.0753666	0.152993	-0.555085	-0.297764	-0.354355	-0.410107	0.39356	0.468264	-0.0150152	0.0517345	-0.106635	0.184833	-0.411924	0.271533	-0.370581
P23-PWY: reductive TCA cycle I	0.250547	-0.122207	-0.146976	-0.0901793	0.119645	0.0082065	0.0347239	0.122646	-0.114512	-0.160504	0.130923	-0.0265612	-0.0118529	-0.0530979	0.176583	0.0169968	0.192273
P185-PWY: formaldehyde assimilation III (dihydroxyacetone cycle)	-0.206976	-0.0667936	-0.0371921	0.0785522	-0.303258	-0.217884	-0.192442	-0.226711	0.116189	0.165857	0.0250553	0.00396312	-0.0892417	0.0701034	-0.212663	0.168668	-0.195263
PWY-5862: superpathway of demethylmenaquinol-9 biosynthesis	0.106467	-0.058821	-0.0891447	-0.116343	0.192171	0.0866654	0.0931931	0.190007	-0.178293	-0.2166	0.0824939	0.00445436	0.0343939	-0.06554	0.143269	-0.0442228	0.214032
PWY-5860: superpathway of demethylmenaquinol-6 biosynthesis I	0.0623807	-0.0131078	-0.0570662	-0.0624684	0.122986	0.00713479	0.0296776	0.113901	-0.130794	-0.1379	0.0509986	-0.0256976	-0.0215158	-0.0699063	0.0971159	-0.0396999	0.126273
PWY-5861: superpathway of demethylmenaquinol-8 biosynthesis I	0.115125	-0.0483029	-0.102658	-0.119386	0.235353	0.103481	0.118171	0.22813	-0.224253	-0.257806	0.059077	-0.0179862	0.038119	-0.106814	0.156295	-0.0980101	0.22492
PWY-5896: superpathway of menaquinol-10 biosynthesis	0.068211	-0.0133307	-0.0588993	-0.0674939	0.137288	0.00932814	0.0353464	0.120698	-0.139355	-0.152701	0.0584731	-0.0282907	-0.0217611	-0.075182	0.109258	-0.044479	0.136098
PWY-5897: superpathway of menaquinol-11 biosynthesis	0.119688	-0.049701	-0.0915611	-0.117113	0.243451	0.0961043	0.115423	0.227705	-0.235828	-0.270461	0.0594137	-0.0310063	0.0246442	-0.122907	0.162365	-0.106308	0.219159
PWY-5898: superpathway of menaquinol-12 biosynthesis	0.119688	-0.049701	-0.0915611	-0.117113	0.243451	0.0961043	0.115423	0.227705	-0.235828	-0.270461	0.0594137	-0.0310063	0.0246442	-0.122907	0.162365	-0.106308	0.219159
PWY-5899: superpathway of menaquinol-13 biosynthesis	0.119688	-0.049701	-0.0915611	-0.117113	0.243451	0.0961043	0.115423	0.227705	-0.235828	-0.270461	0.0594137	-0.0310063	0.0246442	-0.122907	0.162365	-0.106308	0.219159
CATECHOL-ORTHO-CLEAVAGE-PWY: catechol degradation to &beta;-ketoadipate	0.0298101	-0.0884005	-0.15553	-0.0825462	0.172897	-0.00125269	0.0428988	0.10757	-0.222892	-0.280231	0.123188	-0.0589232	-0.0173611	-0.101579	0.143234	-0.0563923	0.104593
BRANCHED-CHAIN-AA-SYN-PWY: superpathway of branched chain amino acid biosynthesis	-0.105246	-0.0331427	0.0292745	0.137413	-0.318658	-0.13276	-0.208327	-0.265115	0.165915	0.18352	-0.0164647	-0.188581	-0.165299	-0.109815	-0.250064	0.0460144	-0.263349
CALVIN-PWY: Calvin-Benson-Bassham cycle	-0.320359	-0.0669079	0.100132	0.188379	-0.553035	-0.227477	-0.310868	-0.386675	0.376539	0.457634	-0.0111553	-0.080074	-0.161932	0.0552064	-0.385262	0.320714	-0.308883
CITRULBIO-PWY: L-citrulline biosynthesis	0.122186	-0.0016844	-0.0317935	-0.122525	0.342482	0.236344	0.276126	0.32974	-0.188548	-0.291511	0.100818	0.174877	0.184255	0.0579875	0.241582	-0.0607386	0.336149
COA-PWY-1: superpathway of coenzyme A biosynthesis III (mammals)	-0.185238	0.00384838	0.0574813	0.123358	-0.283368	-0.170309	-0.14555	-0.23785	0.22567	0.235613	0.00886499	0.0849682	-0.0664192	0.168509	-0.210422	0.164014	-0.140623
CENTFERM-PWY: pyruvate fermentation to butanoate	-0.102333	-0.0196824	0.0781451	0.0985061	-0.300985	-0.251507	-0.181993	-0.169545	0.215566	0.239081	0.0201887	0.0999549	-0.0315704	0.185772	-0.116891	0.141416	-0.135188
COA-PWY: coenzyme A biosynthesis I (prokaryotic)	-0.173575	-0.0317994	0.0357385	0.130532	-0.257683	-0.160399	-0.135845	-0.228099	0.215835	0.213534	0.0159733	0.0324809	-0.0940987	0.116661	-0.192884	0.143202	-0.128096
COBALSYN-PWY: superpathway of adenosylcobalamin salvage from cobinamide I	-0.218846	-0.0648343	0.00335217	0.086615	-0.352324	-0.175309	-0.167685	-0.227382	0.316891	0.275267	0.0769457	0.0579136	-0.0356101	0.126423	-0.230483	0.169126	-0.186289
SALVADEHYPOX-PWY: adenosine nucleotides degradation II	0.0161072	-0.0762745	-0.0256885	-0.0253609	-0.155129	-0.084324	-0.135211	-0.141142	0.123187	0.153501	0.00464253	-0.055263	-0.134416	-0.029325	-0.138846	0.142417	-0.0439555
PWY0-1337: oleate &beta;-oxidation	0.0325555	-0.038893	-0.0495609	-0.0601233	0.10145	0.0290121	0.089101	0.143664	-0.142744	-0.136973	0.0556968	0.0255129	0.0190563	-0.00920932	0.148418	0.0339261	0.146542
PWY0-1319: CDP-diacylglycerol biosynthesis II	-0.140553	-0.0138819	0.0566613	0.0329165	-0.285031	-0.0917645	-0.0996867	-0.178356	0.261799	0.26546	0.0284092	0.111253	-0.0404068	0.169728	-0.26332	0.143983	-0.143199
PWY-6292: superpathway of L-cysteine biosynthesis (mammalian)	-0.186686	-0.0305553	0.0166443	0.0780476	-0.363395	-0.216173	-0.199618	-0.308376	0.269711	0.28047	0.00481579	0.0355472	-0.0269049	0.128876	-0.198309	0.198999	-0.153434
PWY-6282: palmitoleate biosynthesis I (from (5Z)-dodec-5-enoate)	0.115039	-0.0618467	-0.0932846	-0.102113	0.245657	0.104002	0.128855	0.210002	-0.184339	-0.249173	0.0745352	0.100117	0.0956828	-0.0192309	0.162099	-0.0645395	0.22081
PWY0-862: (5Z)-dodecenoate biosynthesis I	0.100953	-0.0616361	-0.0919556	-0.0958588	0.236552	0.102319	0.123923	0.199303	-0.180181	-0.23823	0.0688233	0.105205	0.0992638	-0.0130652	0.155705	-0.0582859	0.217251
PWY-7208: superpathway of pyrimidine nucleobases salvage	-0.0971349	0.0649341	0.11048	-0.0452738	0.380542	0.182609	0.221359	0.323552	-0.260143	-0.312709	0.00736092	0.0530915	0.159205	-0.074703	0.258517	-0.182043	0.23254
PWY-7209: superpathway of pyrimidine ribonucleosides degradation	-0.0753589	-0.0153682	0.03379	0.114715	-0.45408	-0.171717	-0.277623	-0.298039	0.322729	0.368751	-0.007425	0.0754693	-0.0418197	0.11374	-0.352104	0.269951	-0.242569
PWY-7220: adenosine deoxyribonucleotides de novo biosynthesis II	-0.0222415	0.0837956	0.0571121	-0.109763	0.478911	0.203965	0.271583	0.403067	-0.330305	-0.409469	0.0437171	0.074478	0.153863	-0.0740529	0.318774	-0.196474	0.343133
PWY-7228: superpathway of guanosine nucleotides de novo biosynthesis I	-0.0507541	0.091719	0.0830373	-0.0931413	0.475488	0.202516	0.266393	0.395379	-0.334916	-0.408379	0.0295427	0.0662482	0.141044	-0.0783257	0.32281	-0.206052	0.326113
PWY-7222: guanosine deoxyribonucleotides de novo biosynthesis II	-0.0222415	0.0837956	0.0571121	-0.109763	0.478911	0.203965	0.271583	0.403067	-0.330305	-0.409469	0.0437171	0.074478	0.153863	-0.0740529	0.318774	-0.196474	0.343133
PWY-7791: UMP biosynthesis III	-0.145892	0.00765303	0.0674708	0.105582	-0.21201	-0.137802	-0.14988	-0.224559	0.157993	0.16601	-0.0351185	-0.0467399	-0.0988554	0.0525076	-0.14703	0.0607444	-0.197426
PWY-8073: lipid IVA biosynthesis (P. putida)	0.148478	-0.0178454	-0.0307827	-0.0465725	0.3031	0.153756	0.157768	0.232291	-0.205954	-0.293183	0.0763189	0.0825411	0.0534989	0.0109197	0.245976	-0.119562	0.287352
PWY-6470: peptidoglycan biosynthesis V (&beta;-lactam resistance)	-0.274142	0.0886312	0.147124	0.152273	-0.341306	-0.275067	-0.265828	-0.331112	0.308837	0.358594	-0.0229503	-0.0499526	-0.137179	0.0414741	-0.363433	0.143398	-0.251705
PWY-6435: 4-hydroxybenzoate biosynthesis III (plants)	-0.093814	0.00258549	0.070072	0.162946	-0.317756	-0.124836	-0.193174	-0.210802	0.193593	0.269596	-0.0812092	0.137607	-0.0159551	0.176514	-0.238141	0.209162	-0.172234
PWY-6467: Kdo transfer to lipid IVA III (Chlamydia)	-0.0783466	-0.0625755	-0.00933989	-0.0348788	0.152706	0.0987402	0.0566081	0.114231	-0.174168	-0.134401	-0.0352775	-0.0464783	-0.0343605	-0.0610827	0.144853	-0.0815904	0.094176
PWY-6387: UDP-N-acetylmuramoyl-pentapeptide biosynthesis I (meso-diaminopimelate containing)	-0.170824	0.0175109	0.0840933	0.100475	-0.309986	-0.127552	-0.182121	-0.290186	0.225777	0.267539	-0.0735204	-0.0919022	-0.130882	0.0248818	-0.220849	0.0733653	-0.254076
PWY-6385: peptidoglycan biosynthesis III (mycobacteria)	-0.146557	0.0195458	0.0776395	0.103342	-0.285071	-0.113466	-0.168978	-0.268947	0.193983	0.230071	-0.0771248	-0.0743128	-0.124314	0.0393215	-0.201717	0.0526816	-0.233909
PWY-6386: UDP-N-acetylmuramoyl-pentapeptide biosynthesis II (lysine-containing)	-0.20103	0.03433	0.108824	0.118631	-0.365769	-0.152472	-0.207156	-0.314753	0.262989	0.31978	-0.0796575	-0.0727083	-0.120565	0.049115	-0.274462	0.112872	-0.295305
PWY-7820: teichuronic acid biosynthesis (B. subtilis 168)	0.0502752	0.0561363	0.0170341	-0.0080282	0.209905	0.059344	0.146926	0.163274	-0.232445	-0.263625	0.0362895	-0.0769497	-0.0513543	-0.14277	0.0920358	-0.190628	0.0954931
PWY-7851: coenzyme A biosynthesis II (eukaryotic)	-0.166486	-0.0202769	0.0414764	0.126122	-0.279681	-0.159158	-0.139024	-0.231713	0.233987	0.242241	0.0111211	0.0590194	-0.0678861	0.144961	-0.220087	0.156932	-0.151629
THISYNARA-PWY: superpathway of thiamine diphosphate biosynthesis III (eukaryotes)	-0.181899	0.0329634	0.097577	0.152332	-0.179725	-0.0901885	-0.0513826	-0.188987	0.142511	0.152334	-0.00328115	0.0738192	-0.0517358	0.138395	-0.153944	0.145632	-0.116498
SER-GLYSYN-PWY: superpathway of L-serine and glycine biosynthesis I	-0.18973	0.0277207	0.0538925	0.0694139	-0.243826	-0.0628648	-0.0827161	-0.156658	0.203546	0.171862	0.0793146	0.120661	-0.044113	0.136642	-0.22654	0.186433	-0.0705365
GOLPDLCAT-PWY: superpathway of glycerol degradation to 1,3-propanediol	-0.278035	0.00665085	0.0210648	0.0727487	-0.187206	-0.198669	-0.162806	-0.153845	0.0340668	0.0673718	0.00539966	0.00948774	-0.0853017	0.0723391	-0.150526	0.12444	-0.137846
GLYCOLYSIS-TCA-GLYOX-BYPASS: superpathway of glycolysis, pyruvate dehydrogenase, TCA, and glyoxylate bypass	-0.00633282	-0.0437546	-0.0044235	0.0400196	0.186983	0.00687901	0.0785133	0.190387	-0.262505	-0.228148	0.00227814	0.0732236	0.0704697	0.00999734	0.232352	-0.0890799	0.209884
GLYCOGENSYNTH-PWY: glycogen biosynthesis I (from ADP-D-Glucose)	-0.265268	-0.0230444	0.086131	0.112337	-0.558041	-0.232688	-0.262379	-0.359166	0.426097	0.498137	-0.0274256	0.0726683	-0.0474144	0.185678	-0.427783	0.31269	-0.34451
PWY-3801: sucrose degradation II (sucrose synthase)	-0.0240126	-0.0701934	-0.167455	-0.104269	0.212868	-0.0112879	0.0423325	0.11196	-0.245933	-0.311187	0.099301	-0.0532366	-0.022182	-0.10234	0.146738	-0.0885157	0.120443
PWY-7269: mitochondrial NADPH production (yeast)	0.0548134	-0.0550111	-0.0628214	-0.0754011	0.133214	0.0457459	0.0691191	0.154458	-0.182053	-0.192102	0.0615936	0.0156535	0.0560379	-0.0423309	0.146913	-0.00996699	0.155516
PWY-7268: cytosolic NADPH production (yeast)	-0.032433	-0.0552926	-0.0594939	-0.0875868	0.0884657	0.00707377	0.0455879	0.0523639	-0.161297	-0.182606	0.0287606	-0.0585322	-0.0124856	-0.104586	0.0916547	-0.064061	-0.0252327
PWY-4984: urea cycle	0.122099	0.0343676	-0.0360728	-0.111691	0.421311	0.181291	0.285976	0.31386	-0.247374	-0.376605	0.128791	0.173036	0.153222	0.0848368	0.326473	-0.108187	0.366812
BIOTIN-BIOSYNTHESIS-PWY: biotin biosynthesis I	0.0914842	-0.015145	-0.0820637	-0.11415	0.318289	0.149048	0.189269	0.284797	-0.218168	-0.307222	0.0962882	0.105836	0.128177	-0.0224298	0.206672	-0.0734964	0.278653
ARGININE-SYN4-PWY: L-ornithine biosynthesis II	0.141104	0.0709516	-0.0163967	-0.115847	0.429516	0.220544	0.254444	0.317467	-0.294091	-0.368155	0.0279185	0.128129	0.156904	0.01646	0.288501	-0.13091	0.370971
ANAGLYCOLYSIS-PWY: glycolysis III (from glucose)	-0.218219	-0.047354	0.045224	0.132577	-0.465659	-0.187289	-0.197505	-0.342528	0.335125	0.363897	0.0080336	0.0614021	-0.0951506	0.157313	-0.350975	0.218699	-0.262671
ASPASN-PWY: superpathway of L-aspartate and L-asparagine biosynthesis	0.192799	-0.0200546	-0.0971575	-0.128349	0.385174	0.238669	0.182379	0.267717	-0.251799	-0.323643	0.0283495	-0.0914487	0.0753909	-0.222994	0.159968	-0.197413	0.207924
ARO-PWY: chorismate biosynthesis I	-0.288607	0.00247448	0.0943799	0.166097	-0.374285	-0.222546	-0.196833	-0.261851	0.288464	0.305746	0.00930398	0.0545154	-0.0764487	0.16437	-0.27657	0.210783	-0.20938
ARGSYNBSUB-PWY: L-arginine biosynthesis II (acetyl cycle)	-0.267483	-0.0453584	0.0916009	0.139326	-0.580398	-0.247961	-0.284486	-0.369975	0.403474	0.473988	-0.0293257	0.0367746	-0.0945675	0.178572	-0.3787	0.300286	-0.335174
ARGSYN-PWY: L-arginine biosynthesis I (via L-ornithine)	-0.264159	-0.0505618	0.0802525	0.127906	-0.570853	-0.258015	-0.281187	-0.362947	0.394019	0.461642	-0.0277976	0.0409954	-0.0855842	0.180461	-0.375672	0.291023	-0.330976
PWY-622: starch biosynthesis	-0.0873693	-0.0389877	-0.0108874	0.132907	-0.376526	-0.193178	-0.239272	-0.277264	0.282077	0.345076	-0.0508016	0.0466468	-0.0766871	0.0959663	-0.335404	0.127447	-0.294915
PWY-6182: superpathway of salicylate degradation	0.0479373	-0.0619084	-0.14031	-0.0744532	0.156946	0.020363	0.018883	0.11376	-0.273094	-0.293205	0.0627347	-0.054753	0.00459252	-0.101705	0.123617	-0.0695348	0.101068
PWY-7400: L-arginine biosynthesis IV (archaebacteria)	-0.219306	-0.077343	0.0476994	0.136734	-0.377381	-0.216165	-0.176755	-0.206246	0.242314	0.271099	-0.0108241	0.104973	-0.0593454	0.210593	-0.212795	0.220444	-0.191108
PWY-6270: isoprene biosynthesis I	-0.29403	0.011344	0.0411196	0.0942463	-0.405575	-0.206438	-0.220404	-0.239013	0.3166	0.277367	0.10974	0.0175297	-0.097981	0.0762704	-0.318128	0.221729	-0.202155
PWY-6277: superpathway of 5-aminoimidazole ribonucleotide biosynthesis	-0.173944	-0.0106486	0.0440217	0.107341	-0.224889	-0.123592	-0.163711	-0.244746	0.173012	0.196543	-0.0603368	-0.0610097	-0.116749	0.0298499	-0.194962	0.0891444	-0.201987
PWY-7396: butanol and isobutanol biosynthesis (engineered)	-0.0462229	-0.0684065	-0.157121	-0.087991	0.202752	-0.0244503	0.042348	0.101888	-0.242986	-0.294998	0.0862435	-0.0494994	-0.0190437	-0.0983696	0.132711	-0.0742523	0.120191
PWY-7392: taxadiene biosynthesis (engineered)	0.122897	-0.0535483	-0.074282	-0.081407	0.435112	0.169499	0.250624	0.375899	-0.287372	-0.402111	0.116975	0.120722	0.116958	9.68285e-05	0.303144	-0.12726	0.352622
LACTOSECAT-PWY: lactose and galactose degradation I	-0.270317	-0.0135372	0.0823366	0.105663	-0.589605	-0.228467	-0.323732	-0.428171	0.458435	0.5303	0.00722629	0.0027576	-0.135623	0.139756	-0.453044	0.26779	-0.401344
METH-ACETATE-PWY: methanogenesis from acetate	-0.271568	-0.0175256	0.0589492	0.112398	-0.679044	-0.319135	-0.390908	-0.452621	0.506555	0.573364	-0.0105133	0.00482362	-0.110601	0.155207	-0.526405	0.34911	-0.445154
METHGLYUT-PWY: superpathway of methylglyoxal degradation	0.0750258	-0.038489	-0.0929107	-0.143271	0.220959	0.0546501	0.109415	0.198149	-0.204276	-0.272097	0.111456	0.0234667	0.0335949	-0.0581503	0.187058	-0.08082	0.232944
PWY66-367: ketogenesis	-0.0581414	0.0874981	0.114166	0.00116907	0.275301	-0.00377388	0.0490598	0.153641	-0.248607	-0.227757	0.0123992	0.0267926	0.0122261	-0.0493033	0.223518	-0.112098	0.205243
PWY-724: superpathway of L-lysine, L-threonine and L-methionine biosynthesis II	-0.205135	0.0326347	0.0930239	0.139671	-0.346989	-0.204665	-0.222352	-0.26496	0.25068	0.282908	-0.00540912	0.0735724	-0.0960228	0.160623	-0.279882	0.167109	-0.181553
PWY-3841: folate transformations II (plants)	-0.0656108	0.0448118	0.0813667	0.0816867	-0.142419	-0.126317	-0.10118	-0.11493	0.124347	0.0770415	-0.0019285	0.0698495	-0.0365274	0.149648	-0.100297	-0.00136795	-0.113029
PWY-7229: superpathway of adenosine nucleotides de novo biosynthesis I	-0.0813772	0.104559	0.108169	-0.0778787	0.40106	0.168323	0.229535	0.335849	-0.294815	-0.350197	0.0101303	0.101263	0.129784	-0.00850919	0.279507	-0.164438	0.305592
PWY-7238: sucrose biosynthesis II	-0.229962	-0.0335079	0.0819675	0.143079	-0.541716	-0.218736	-0.249056	-0.369745	0.390487	0.478542	-0.0537389	0.105292	-0.0590127	0.231222	-0.394082	0.299775	-0.31962
PWY-7237: myo-, chiro- and scyllo-inositol degradation	-0.184888	-0.068252	0.0971686	0.0858435	-0.348004	-0.130093	-0.201434	-0.248855	0.168723	0.245699	-0.0723156	-0.070317	-0.0459855	-0.00998929	-0.273143	0.0970654	-0.265245
PWY-7254: TCA cycle VII (acetate-producers)	0.235985	-0.0727549	-0.125514	-0.010752	0.143941	-0.0545005	0.00447896	0.112849	-0.146501	-0.212595	0.11653	-0.0119871	-0.00107317	-0.0198937	0.212299	-0.0368263	0.234835
PANTOSYN-PWY: superpathway of coenzyme A biosynthesis I (bacteria)	-0.140679	-0.000430756	0.0397818	0.10544	-0.126892	-0.0880574	-0.0845326	-0.116273	0.122875	0.0681798	0.0634323	0.0224916	-0.0404906	0.0734792	-0.0944609	0.149001	-0.0313511
PEPTIDOGLYCANSYN-PWY: peptidoglycan biosynthesis I (meso-diaminopimelate containing)	-0.156011	0.0287346	0.0795082	0.096851	-0.272141	-0.12265	-0.175059	-0.269203	0.198153	0.23144	-0.0772442	-0.0978854	-0.133865	0.0141733	-0.193008	0.0388216	-0.243901
PWY-6906: chitin derivatives degradation	0.127556	0.0255698	0.0150164	0.0734646	0.296924	0.08926	0.169301	0.246336	-0.204676	-0.287733	0.0449916	0.0826178	0.0253394	0.0853671	0.334992	-0.0781178	0.285542
PWY-6859: all-trans-farnesol biosynthesis	0.144688	-0.0539011	-0.070112	-0.0961434	0.4202	0.194979	0.255561	0.389609	-0.24891	-0.374856	0.135841	0.084369	0.0910425	-0.0397499	0.298245	-0.109424	0.35256
PWY-6922: L-N&delta;-acetylornithine biosynthesis	0.055145	0.00522121	-0.0225646	-0.113055	0.19388	0.0886302	0.138058	0.217531	-0.245254	-0.235345	0.029634	0.026353	0.0397566	-0.036931	0.168039	-0.102603	0.175226
PWY-6920: 6-gingerol analog biosynthesis (engineered)	-0.205525	-0.0508259	-0.0288435	0.161709	-0.16242	-0.123097	-0.0670693	-0.0631185	0.143687	0.156647	0.00951808	0.151707	0.0392214	0.159532	-0.146585	0.121784	-0.099333
PWY1ZNC-1: assimilatory sulfate reduction IV	-0.0165799	-0.0881192	-0.0659058	-0.0301182	-0.242089	-0.0513669	-0.141842	-0.125304	0.172523	0.153239	0.095408	-0.0857792	-0.0374665	-0.0608508	-0.154309	0.177026	-0.116541
PWY3O-4107: NAD salvage pathway V (PNC V cycle)	0.018118	-0.0140863	-0.0754826	-0.0626066	-0.151875	-0.0883434	-0.0822032	-0.113782	0.101815	0.137704	0.0265665	-0.0293581	-0.0621684	-0.0361604	-0.166666	0.104328	-0.100645
PWY490-3: nitrate reduction VI (assimilatory)	-0.0479646	0.00429746	0.0157412	-0.10559	0.243896	0.0105586	0.120753	0.200937	-0.205835	-0.224331	-0.0247609	-0.0329271	0.0188547	-0.127454	0.104934	-0.133126	0.109792
PWY-5855: ubiquinol-7 biosynthesis (early decarboxylation)	0.0369244	-0.0483788	-0.0163896	-0.0633517	0.129036	0.0108449	0.0455482	0.136827	-0.165935	-0.180631	0.078493	0.0373203	0.0496878	-0.0177121	0.144565	-0.000785179	0.141171
PWY-5850: superpathway of menaquinol-6 biosynthesis	0.068211	-0.0133307	-0.0588993	-0.0674939	0.137288	0.00932814	0.0353464	0.120698	-0.139355	-0.152701	0.0584731	-0.0282907	-0.0217611	-0.075182	0.109258	-0.044479	0.136098
PWY1G-0: mycothiol biosynthesis	-0.037207	0.040689	0.0350361	0.0311017	0.115507	0.0262387	0.0495021	0.059706	-0.0818367	-0.143418	0.0357048	-0.0583995	0.0711075	-0.0816815	0.0667939	-0.0752058	0.0442292
PWY-5838: superpathway of menaquinol-8 biosynthesis I	0.128466	-0.0449617	-0.103201	-0.126132	0.265837	0.116312	0.138572	0.250369	-0.244232	-0.289181	0.0716867	-0.0191765	0.0413958	-0.113728	0.184212	-0.10981	0.246791
PWY-5837: 2-carboxy-1,4-naphthoquinol biosynthesis	0.0971091	-0.0561174	-0.0723855	-0.103424	0.182982	0.0654775	0.0732115	0.180324	-0.19616	-0.212877	0.0397372	-0.0318842	0.0107203	-0.115013	0.110152	-0.0801576	0.171866
PWY-5845: superpathway of menaquinol-9 biosynthesis	0.118838	-0.0578289	-0.0915927	-0.120571	0.211323	0.0925831	0.101967	0.201587	-0.188758	-0.235851	0.0940802	0.00123773	0.0324324	-0.0715368	0.160014	-0.0507591	0.22898
PWY-5840: superpathway of menaquinol-7 biosynthesis	0.0932672	-0.0763178	-0.101791	-0.114455	0.173594	0.0397189	0.0488605	0.146143	-0.138443	-0.172728	0.0838268	-0.0457444	-0.0107219	-0.11656	0.10398	-0.0883101	0.159254
PWY-5724: superpathway of atrazine degradation	0.118141	0.00223111	-0.0112093	0.00985863	0.270761	0.0959386	0.197034	0.226632	-0.240872	-0.286039	0.0806164	0.13256	0.143753	0.0293887	0.317971	-0.0796044	0.280909
GLUCOSE1PMETAB-PWY: glucose and glucose-1-phosphate degradation	-0.238884	0.0189559	0.0492347	0.0506445	-0.373408	-0.139701	-0.242274	-0.306507	0.262058	0.326388	-0.0548318	-0.111777	-0.123142	-0.0535186	-0.348021	0.175281	-0.298575
GLCMANNANAUT-PWY: superpathway of N-acetylglucosamine, N-acetylmannosamine and N-acetylneuraminate degradation	-0.1306	-0.102718	0.0350838	0.00650002	-0.358447	-0.148198	-0.153304	-0.1959	0.352802	0.323982	0.105072	0.0669667	-0.0150802	0.117743	-0.29534	0.215744	-0.156861
GLUTORN-PWY: L-ornithine biosynthesis I	-0.266859	-0.0689349	0.0660587	0.14216	-0.618613	-0.242177	-0.301747	-0.38843	0.449556	0.51565	-0.00658049	0.0272584	-0.0622872	0.156605	-0.4368	0.326622	-0.368292
GLUDEG-I-PWY: GABA shunt	0.100486	-0.0720668	-0.0985798	-0.116262	0.155433	0.0933228	0.0718034	0.138723	-0.154095	-0.189415	0.139012	0.000136132	0.0347948	-0.0669382	0.137041	-0.0215541	0.188702
PWY-7115: C4 photosynthetic carbon assimilation cycle, NAD-ME type	-0.0166381	-0.111216	-0.0385517	0.044208	-0.261171	-0.111342	-0.112141	-0.13998	0.189119	0.206431	0.0724611	0.0814288	-0.0134342	0.0824055	-0.139414	0.185915	-0.112461
PWY-7111: pyruvate fermentation to isobutanol (engineered)	-0.157654	-0.099977	-0.0185334	0.0813227	-0.384568	-0.165319	-0.242216	-0.305661	0.351057	0.36151	0.100363	-0.0196096	-0.12075	0.052287	-0.281128	0.27498	-0.237029
PWY0-845: superpathway of pyridoxal 5'-phosphate biosynthesis and salvage	0.15008	-0.00558416	-0.0732864	-0.0522928	0.424138	0.169321	0.237548	0.330631	-0.286789	-0.421396	0.113406	0.0895279	0.0940907	-0.00602043	0.322348	-0.190158	0.364001
PWY-702: L-methionine biosynthesis II	-0.105613	-0.103005	-0.0605116	0.0347299	-0.286574	-0.178435	-0.181965	-0.19389	0.255867	0.232137	0.102	0.0033982	-0.0950007	0.0393558	-0.263072	0.174037	-0.163926
PWY-6936: seleno-amino acid biosynthesis (plants)	-0.208381	-0.0626062	0.0221944	0.0746567	-0.383016	-0.224622	-0.308559	-0.278024	0.260425	0.290588	0.0343811	-0.110059	-0.135856	-0.0415311	-0.333435	0.212643	-0.231831
PWY-7883: anhydromuropeptides recycling II	0.0239933	-0.0355506	-0.00706228	-0.0655228	0.273385	0.0608421	0.194693	0.270976	-0.215732	-0.244329	0.0539523	0.0490221	0.0959425	-0.0169477	0.268071	-0.0269595	0.289198
PWY-7953: UDP-N-acetylmuramoyl-pentapeptide biosynthesis III (meso-diaminopimelate containing)	-0.142908	0.0225028	0.0959187	0.111787	-0.284134	-0.107142	-0.171736	-0.25328	0.224322	0.219666	-0.0261218	-0.0760505	-0.126314	0.0400081	-0.199121	0.0790511	-0.221655
PWY-6549: L-glutamine biosynthesis III	-0.0875442	-0.112915	-0.0405151	0.0715068	-0.355717	-0.210469	-0.259538	-0.279385	0.234778	0.243853	0.0860378	0.0466591	-0.0341797	0.0735731	-0.223733	0.246999	-0.194529
PWY-6478: GDP-D-glycero-&alpha;-D-manno-heptose biosynthesis	-0.0663493	0.108102	0.0419113	0.0173062	0.289998	0.0828848	0.185056	0.242174	-0.253413	-0.290837	0.0193253	0.0639714	0.0301095	0.0320994	0.219249	-0.160959	0.209858
PWY-6519: 8-amino-7-oxononanoate biosynthesis I	0.100127	-0.0267433	-0.0867646	-0.118163	0.298294	0.13761	0.17644	0.267732	-0.206682	-0.287321	0.0881323	0.108298	0.127447	-0.0185472	0.194426	-0.0682692	0.260934
PWY-6527: stachyose degradation	-0.23402	-0.14208	-0.0050927	0.0658352	-0.571724	-0.205524	-0.259557	-0.377018	0.459863	0.506602	0.0425355	-0.055025	-0.101743	0.0661516	-0.479015	0.33405	-0.39381
PWY-7783: plasmalogen degradation	-0.0141519	-0.0563919	-0.0329433	0.02474	-0.303169	-0.12375	-0.0849022	-0.113753	0.202365	0.236713	0.0230765	0.049152	-0.0031685	0.10953	-0.225203	0.15375	-0.12903
PWY-7761: NAD salvage pathway II (PNC IV cycle)	0.0553961	0.00727548	-0.0126637	-0.0400091	-0.213484	-0.147901	-0.149964	-0.105829	0.141607	0.161696	-0.000840125	-0.0878954	-0.0923479	-0.0542483	-0.153684	0.0508739	-0.0451531
PWY-7723: bacterial bioluminescence	-0.114519	-0.0305331	0.0480094	0.0638049	-0.339498	-0.138398	-0.188339	-0.246045	0.203732	0.272392	-0.0245345	-0.00640204	-0.0901613	0.0689323	-0.182774	0.133572	-0.13811
PWY-7664: oleate biosynthesis IV (anaerobic)	0.108749	-0.0605661	-0.0932868	-0.10079	0.246548	0.103943	0.127491	0.210909	-0.185763	-0.250578	0.0731374	0.1023	0.0990847	-0.0177413	0.161819	-0.0633536	0.22175
PWY-7663: gondoate biosynthesis (anaerobic)	0.14957	0.00970623	-0.0674694	-0.127192	0.380732	0.172612	0.184955	0.33702	-0.291763	-0.376056	0.0660852	0.0908117	0.106111	-0.0135202	0.246269	-0.138374	0.317531
PWY-7790: UMP biosynthesis II	-0.14539	0.00720478	0.0672793	0.105977	-0.212599	-0.137946	-0.15004	-0.225107	0.158667	0.166636	-0.0348543	-0.047026	-0.0994407	0.0524661	-0.147472	0.0605944	-0.198185
PWY-5097: L-lysine biosynthesis VI	-0.214591	0.0303082	0.13088	0.190757	-0.324571	-0.153488	-0.216474	-0.275021	0.217189	0.269384	-0.0599925	-0.0308197	-0.109391	0.0670616	-0.247818	0.0855392	-0.259994
PWY-5100: pyruvate fermentation to acetate and lactate II	-0.21556	-0.0255196	0.0705463	0.12411	-0.567689	-0.289044	-0.35232	-0.407466	0.414426	0.484529	-0.0129025	0.0283635	-0.112664	0.165762	-0.423927	0.302052	-0.375561
PWY-5030: L-histidine degradation III	0.202576	0.0104176	-0.0875052	-0.0714988	0.498346	0.177295	0.311535	0.354047	-0.312077	-0.456041	0.112625	0.128664	0.111445	0.020834	0.383078	-0.209435	0.395015
PWY-5022: 4-aminobutanoate degradation V	-0.0418868	0.0522229	-0.0256338	-0.0931982	0.270725	0.0623385	0.0537139	0.188784	-0.230334	-0.299245	0.127531	0.0225547	0.0265784	-0.0614939	0.202243	-0.0985158	0.233294
PWY-5677: succinate fermentation to butanoate	-0.0346385	0.0972734	0.034974	0.00434608	0.27793	0.0542819	0.0293911	0.0570404	-0.235736	-0.23575	-0.0385489	-0.0897322	-0.0374463	-0.122626	0.197396	-0.146075	0.199466
PWY-5686: UMP biosynthesis I	-0.14521	0.00707796	0.0674468	0.106119	-0.210869	-0.137556	-0.149563	-0.223616	0.157205	0.165224	-0.0354782	-0.0466052	-0.0989995	0.0527289	-0.146402	0.0604983	-0.196925
PWY-5667: CDP-diacylglycerol biosynthesis I	-0.14004	-0.0140021	0.0567997	0.0329609	-0.285037	-0.0915278	-0.0994477	-0.177845	0.26193	0.265213	0.0289617	0.111929	-0.0396177	0.170459	-0.262951	0.144662	-0.143318
PWY-5676: acetyl-CoA fermentation to butanoate II	-0.205465	-0.0675413	0.0101483	0.0430156	-0.162133	-0.221949	-0.248854	-0.20912	0.1386	0.137993	0.0445645	-0.0389228	-0.142904	-0.00464919	-0.155702	0.0656884	-0.0885239
PWY-6185: 4-methylcatechol degradation (ortho cleavage)	0.0428022	-0.101806	-0.153475	-0.0571377	0.14519	0.0284735	0.0500416	0.117132	-0.2537	-0.281689	0.0876631	-0.047215	0.00295194	-0.100139	0.143647	-0.0158886	0.124664
PWY-5188: tetrapyrrole biosynthesis I (from glutamate)	-0.287285	-0.057026	0.0719365	0.115758	-0.474128	-0.188798	-0.235878	-0.297141	0.325301	0.376446	-0.000678506	-0.0170878	-0.106065	0.0645747	-0.334234	0.318592	-0.272329
PWY-5367: petroselinate biosynthesis	-0.0800465	-0.0455738	0.0861862	0.0429984	-0.146116	-0.0817296	-0.12681	-0.0641976	0.132157	0.143139	0.0078269	-0.0187485	-0.0759527	-0.00435	-0.123061	0.143714	-0.0831124
PWY-5384: sucrose degradation IV (sucrose phosphorylase)	-0.0293035	-0.0945791	-0.0891627	0.0333133	-0.201966	-0.0939291	-0.0735076	-0.122867	0.203141	0.157133	0.105713	0.0357146	-0.0592835	0.026319	-0.197992	0.179263	-0.111225
PWY-6151: S-adenosyl-L-methionine salvage I	-0.173917	-0.0746877	0.0259092	0.1073	-0.358261	-0.167315	-0.186286	-0.311972	0.264585	0.348231	-0.0780741	0.00491021	-0.0708141	0.11336	-0.277484	0.144999	-0.309718
PWY-6147: 6-hydroxymethyl-dihydropterin diphosphate biosynthesis I	0.177229	0.0574553	-0.0337547	-0.0773349	0.54028	0.234236	0.235694	0.337269	-0.392727	-0.488452	0.0113737	-0.051056	0.0924229	-0.187649	0.36218	-0.30881	0.285361
PWY-6163: chorismate biosynthesis from 3-dehydroquinate	-0.228957	-0.00244022	0.089781	0.165593	-0.390954	-0.200305	-0.183509	-0.274856	0.290984	0.331622	-0.0119751	0.0386222	-0.0753654	0.14928	-0.287159	0.218759	-0.231352
PWY-6168: flavin biosynthesis III (fungi)	0.0500117	0.00182767	-0.0188118	-0.0788297	0.269678	0.147495	0.214722	0.250988	-0.239587	-0.264953	0.00683041	0.085875	0.0641255	-0.01054	0.182989	-0.0528055	0.281742
PWY-7560: methylerythritol phosphate pathway II	-0.179883	0.0143899	0.0562717	0.0636025	-0.364473	-0.143516	-0.264565	-0.277155	0.223867	0.250632	-0.0271075	-0.218549	-0.168256	-0.154784	-0.300063	0.0696459	-0.305935
PWY-841: superpathway of purine nucleotides de novo biosynthesis I	-0.0725112	0.0667782	0.0961037	-0.0512635	0.358659	0.134413	0.203965	0.273551	-0.244863	-0.306661	0.0246636	0.104163	0.120436	0.00286625	0.234028	-0.135243	0.282127
PWY0-1296: purine ribonucleosides degradation	-0.211059	-0.070929	0.0735008	0.0601396	-0.538534	-0.245935	-0.224373	-0.335062	0.425522	0.475225	0.0251724	0.0149134	-0.0608785	0.145876	-0.389492	0.33306	-0.324949
PWY0-1241: ADP-L-glycero-&beta;-D-manno-heptose biosynthesis	0.0176796	0.0017653	-0.0115269	-0.0472102	0.288676	0.127286	0.168521	0.2563	-0.281326	-0.320861	0.0299613	0.0186319	0.0762703	-0.0479079	0.250971	-0.0580354	0.266155
PWY0-1061: superpathway of L-alanine biosynthesis	-0.087939	-0.114121	0.0127489	0.104573	-0.35687	-0.169197	-0.157681	-0.209949	0.272093	0.318062	0.0386173	0.0496634	-0.0394757	0.0883076	-0.191952	0.222514	-0.17431
PWY-I9: L-cysteine biosynthesis VI (from L-methionine)	-0.0614204	-0.0945616	-0.0812924	0.0274917	-0.197792	-0.146457	-0.120512	-0.138706	0.195476	0.165384	0.104208	0.00203761	-0.0938541	0.0200281	-0.201496	0.110721	-0.103877

## Sheet: Table S9
Table S9. P values of the spearman's rank correlation analysis between gut microbiome (species, genus and metacyc pathways) and clinical phenotypes.
	Age	Height	Weight	BMI	Tumor_size	ALT	AST	GGT	TP	ALB	GLO	TB	DB	IB	CTP_score	PLT	CA_19_9
Intestinimonas_butyriciproducens	0.82932	0.547685	0.686043	0.668291	0.0016711	0.289005	0.839797	0.0823977	4.46286e-05	0.000287888	0.130553	0.295305	0.323295	0.170724	0.000575121	0.102212	0.00645888
Citrobacter_koseri	0.880401	0.836415	0.585866	0.261033	0.00417784	0.222313	0.496249	0.54172	0.364222	0.0121379	0.283604	0.294547	0.908248	0.0303034	0.0145076	0.344593	0.00616156
Ruminococcus_sp_CAG_403	0.0324963	0.989728	0.669716	0.955897	0.0314699	0.845086	0.898119	0.713506	0.184675	0.0885216	0.757877	0.301762	0.124435	0.106889	0.208548	0.13768	0.147082
Bifidobacterium_pseudocatenulatum	0.363407	0.707348	0.445447	0.128353	6.88547e-08	0.0914222	0.00724019	0.00319717	0.000585501	1.47147e-05	0.328229	0.116838	0.801833	0.0325914	0.000694639	0.00418251	0.0043422
Butyricimonas_virosa	0.0328651	0.298891	0.871125	0.144076	0.0171266	0.694801	0.691227	0.094201	0.068164	0.0199556	0.989798	0.404222	0.224286	0.366662	0.00882391	0.171769	0.00401146
Butyricimonas_synergistica	0.000149269	0.293188	0.0988238	0.147086	0.000701871	0.00229768	0.00274855	0.0344786	0.117075	0.00964609	0.306897	0.551967	0.222985	0.982193	0.0158127	0.435419	0.00505204
Stenotrophomonas_rhizophila	0.681945	0.462224	0.556928	0.939756	0.0010661	0.833997	0.820967	0.413911	0.00833813	0.0501758	0.133183	0.441489	0.961643	0.360932	0.00205153	0.0131559	0.0153665
Proteobacteria_bacterium_CAG_139	0.838843	0.0454923	0.0977879	0.0971796	0.0042631	0.649438	0.532095	0.0309501	0.0762729	0.00368708	0.997301	0.323426	0.817379	0.527818	0.0207818	0.0899411	0.062484
Klebsiella_virus_KP36	0.790724	0.674577	0.861684	0.743513	5.62753e-10	0.879434	0.0560188	0.000245828	0.000759775	2.55035e-06	0.445211	0.335494	0.0474081	0.882949	4.77356e-05	0.0004254	0.0314102
Blautia_obeum	0.130627	0.425296	0.62162	0.140902	5.6712e-12	1.35847e-06	1.58465e-05	1.52318e-06	6.43919e-08	2.69782e-07	0.518829	0.827903	0.225584	0.0352266	9.58257e-06	0.000261799	9.21126e-06
Blautia_wexlerae	3.11976e-05	0.752886	0.371062	0.16165	1.40138e-20	0.0126297	0.00341762	9.65375e-07	1.6091e-09	2.12679e-14	0.746491	0.298441	0.90989	0.00569937	2.50935e-10	2.18986e-05	1.1694e-06
Bacteroides_massiliensis	0.0279462	0.314499	0.384722	0.445604	0.000266521	0.0221058	0.0066082	0.000801416	0.148359	0.0142213	0.243182	0.308785	0.270024	0.926063	0.000214115	0.639151	0.000685787
Bacteroides_fluxus	0.538812	0.104584	0.201204	0.808018	0.0158451	0.919483	0.00915472	0.00630628	0.05935	0.0024504	0.153856	0.0559422	0.0170212	0.161051	0.00532873	0.470341	0.0369574
Prevotella_sp_885	0.739156	0.378837	0.680292	0.828557	0.000560486	0.02961	0.000434532	3.6844e-06	0.00575861	0.000132157	0.388398	0.116927	0.00852451	0.559655	0.000107786	0.0458736	0.0248762
Parabacteroides_distasonis	0.0268145	0.0553527	0.835691	0.164105	0.000139374	0.0734909	0.00523564	7.58393e-07	0.0144624	0.00190275	0.477636	0.075551	0.339662	0.652002	0.000143658	0.436564	8.48036e-05
Parabacteroides_goldsteinii	0.357898	0.690235	0.522024	0.138846	0.0378693	0.985307	0.234278	0.00580425	0.138469	0.0179317	0.548418	0.267235	0.794434	0.375107	0.00338345	0.0467323	0.00749005
Prevotella_stercorea	0.386772	0.327539	0.257136	0.0881849	1.51609e-08	0.457925	0.0767316	0.00226489	0.00012883	1.85791e-06	0.64599	0.197498	0.785365	0.0578945	8.8652e-05	0.000496532	0.00153396
Bifidobacterium_longum	0.340876	0.203991	0.725227	0.137018	6.20272e-14	0.00277241	0.000142965	2.8865e-07	1.20136e-06	5.18285e-11	0.178025	0.16226	0.415711	0.00443975	7.63202e-07	0.00222375	7.91371e-06
Bifidobacterium_adolescentis	0.747702	0.525598	0.549067	0.355798	1.56131e-12	0.0550867	0.00142778	0.00145563	7.956e-06	1.36518e-08	0.864003	0.237643	0.882732	0.0158366	9.70081e-07	0.000725386	0.000392848
Catenibacterium_mitsuokai	0.290328	0.169346	0.23049	0.38221	0.00650535	0.313774	0.77744	0.317503	0.00912357	0.117139	0.0983308	0.955716	0.93464	0.726483	0.262966	0.0788638	0.0827763
Oscillibacter_sp_57_20	0.0024607	0.792524	0.28967	0.215152	0.0144713	0.707223	0.159908	0.0876078	0.0451208	0.112388	0.422891	0.763754	0.511614	0.819017	0.00514938	0.522102	0.13429
Dorea_longicatena	0.000807033	0.844878	0.15562	0.18483	1.28901e-24	0.000308016	2.14553e-07	1.93131e-11	1.61323e-13	4.98585e-20	0.412562	0.976495	0.157848	0.0617192	5.1571e-14	1.0795e-08	1.26279e-13
Veillonella_tobetsuensis	0.473979	0.586576	0.767285	0.825424	2.5574e-05	0.44791	0.00144886	0.00207191	0.0014183	0.000529361	0.65187	0.0822039	0.00576777	0.947992	0.0112184	0.435304	0.0106998
Clostridium_disporicum	4.40832e-05	0.118071	0.334038	0.0919645	3.10598e-07	0.0065069	0.0716542	0.00961688	0.000128838	0.000128941	0.827678	0.777682	0.203809	0.364873	0.000622689	0.018424	6.57701e-06
Eubacterium_hallii	0.0171547	0.12911	0.972116	0.0635011	3.07282e-35	0.000501921	5.04332e-06	2.12832e-12	5.32739e-18	1.50881e-24	0.992658	0.815476	0.149602	0.0179623	3.60569e-17	3.31729e-07	2.60706e-14
Collinsella_intestinalis	0.882442	0.238661	0.503227	0.250553	0.00121173	0.490642	0.0625916	0.00116478	0.158172	0.0020899	0.281128	0.428443	0.842347	0.246437	0.0138492	0.0106725	0.000811869
Collinsella_aerofaciens	0.209546	0.202513	0.257632	0.364052	2.13226e-09	0.205379	0.00125232	0.00054058	0.000331744	4.76676e-08	0.0928642	0.470237	0.287968	0.540796	5.16791e-05	0.032726	2.34064e-05
Eubacterium_ramulus	0.00118968	0.349416	0.730341	0.110358	1.82389e-07	0.000394337	0.000327296	2.00021e-05	4.83921e-06	2.11945e-06	0.896808	0.946373	0.280873	0.420765	3.29437e-05	0.00234027	0.000142191
Eubacterium_sp_CAG_180	0.031349	0.491717	0.374688	0.730872	5.56071e-05	0.781996	0.0154358	0.0134804	5.22416e-06	3.73158e-05	0.346702	0.31186	0.385419	0.943603	0.00499937	0.172595	8.74116e-05
Eubacterium_sp_CAG_251	0.93786	0.220597	0.47024	0.956622	0.0296355	0.136387	0.557494	0.0893315	0.250992	0.404997	0.803345	0.325454	0.951311	0.674892	0.381165	0.607056	0.122211
Eubacterium_sp_CAG_274	0.0035629	0.658167	0.563207	0.00591904	2.27199e-05	0.17811	0.0317353	0.00183989	0.025299	3.20597e-05	0.0622146	0.757384	0.127387	0.273673	0.00106452	0.0998724	0.00270866
Bacteroides_caccae	0.00968186	0.86405	0.32277	0.0376424	3.75566e-06	0.0181182	9.2621e-05	0.000111567	0.000173153	1.00701e-05	0.690662	0.100917	0.282062	0.2088	2.83757e-05	0.854948	3.42149e-05
Bacteroides_dorei	0.334855	0.323701	0.92331	0.669951	0.000128097	0.377523	0.00986832	3.02252e-05	0.00019025	7.02491e-06	0.385705	0.46879	0.347557	0.882139	6.52586e-05	0.45393	0.00236742
Bacteroides_faecis	0.0902548	0.998722	0.823338	0.914644	1.32447e-05	0.523495	0.0325443	0.00319545	8.72811e-05	9.15333e-05	0.347178	0.0625873	0.686336	0.0120305	0.000828241	0.223126	0.00192785
Klebsiella_aerogenes	0.0765349	0.565503	0.866842	0.879237	0.0177216	0.45867	0.0822744	0.0103823	0.0530042	0.00131033	0.0920054	0.236647	0.184468	0.520972	0.0300518	0.0926393	0.209041
Phascolarctobacterium_faecium	0.00705021	0.446053	0.577598	0.289167	1.74862e-05	0.426577	0.0329511	0.000338868	0.00234537	1.44306e-05	0.718195	0.2996	0.112276	0.914113	4.39576e-07	0.436141	2.27172e-06
Mitsuokella_multacida	0.769929	0.751941	0.312875	0.18037	0.00948063	0.378644	0.746967	0.261543	0.0448585	0.00303059	0.947335	0.683814	0.931407	0.8379	0.0476158	0.00517838	0.124239
Gemmiger_formicilis	0.578819	0.480919	0.438577	0.940511	2.40581e-09	0.000290896	0.000569963	3.26142e-05	1.69485e-05	5.19021e-08	0.214149	0.642907	0.631818	0.0618632	0.000470442	0.0826091	0.000148012
Anaerotruncus_colihominis	0.608476	0.321885	0.883115	0.459128	0.00249022	0.55248	0.125016	0.00269744	0.0137107	4.06605e-05	0.4306	0.117595	0.232369	0.127834	0.000236126	0.0264995	0.00681075
Agathobaculum_butyriciproducens	1.97771e-05	0.688845	0.0946983	0.00239407	1.35107e-10	0.0288165	0.0117013	4.59761e-07	3.87128e-06	9.34257e-11	0.119122	0.206377	0.0249309	0.691104	5.70107e-06	0.000178209	9.92115e-06
Ruminococcus_sp_CAG_330	0.0120182	0.264945	0.101578	0.0270361	0.00948063	0.374491	0.0689522	0.0884221	0.0758282	0.181711	0.72122	0.469975	0.926146	0.300806	0.0476158	0.0657703	0.104788
Fusobacterium_mortiferum	0.0156107	0.357769	0.590516	0.0882888	1.03583e-09	0.515926	0.0173452	8.89519e-05	0.000821129	1.41901e-06	0.369549	0.887217	0.648802	0.688034	2.22266e-05	0.0390876	0.00240374
Megasphaera_micronuciformis	0.698308	0.993418	0.969714	0.615611	2.56133e-05	0.233486	0.0670329	0.000210525	0.000152275	0.000242322	0.838109	0.162971	0.0272872	0.673408	0.0162324	0.0575228	0.00140281
Veillonella_infantium	0.533066	0.305128	0.532871	0.535185	5.9636e-05	0.640911	0.00162949	0.00616117	7.75989e-05	1.10503e-05	0.819658	0.601016	0.0462317	0.370003	0.00358502	0.102196	0.0134032
Clostridium_sp_CAG_253	1.05127e-06	0.0303619	0.112257	0.788983	3.26651e-06	0.319771	0.978333	0.122336	1.21312e-05	1.13882e-05	0.616498	0.497734	0.777361	0.0534993	0.00168524	0.333713	0.00046662
Roseburia_intestinalis	0.844948	0.273078	0.88873	0.562051	0.0778896	0.634978	0.224311	0.215591	0.0506251	0.00532076	0.654515	0.34388	0.668318	0.743855	0.17804	0.208599	0.274882
Roseburia_faecis	0.251319	0.00650834	0.0554126	0.677851	5.59892e-06	0.0855381	0.0181477	0.000590598	1.79347e-05	0.000227293	0.176458	0.966943	0.530966	0.312503	0.0102328	0.0211318	0.00139872
Clostridium_clostridioforme	0.286921	0.684933	0.697713	0.85324	0.0130348	0.721971	0.869125	0.126245	0.00269455	0.00402337	0.586934	0.483104	0.853362	0.370331	0.00517787	0.0730358	0.139512
Clostridium_lavalense	0.679392	0.787928	0.556985	0.845625	1.81283e-10	0.979	0.0203017	0.000120662	1.04738e-05	1.3044e-07	0.507311	0.934989	0.635583	0.368208	2.70426e-08	0.00331259	3.77559e-05
Clostridium_bolteae	0.0499995	0.161303	0.130601	0.232835	1.30832e-08	0.0465193	0.00329406	1.09416e-06	8.60681e-06	3.13877e-08	0.583742	0.378472	0.247741	0.701933	5.02045e-06	0.0181343	2.97165e-06
Firmicutes_bacterium_CAG_110	2.63181e-06	0.0550191	0.0500348	0.0180132	0.00046325	0.136744	0.0872204	0.00124842	0.0257101	0.00358529	0.394165	0.217063	0.0936484	0.902643	0.0219205	0.283433	0.00345035
Turicibacter_sanguinis	0.0555432	0.10051	0.656195	0.462097	2.09884e-10	0.0121859	0.0276676	8.59394e-06	1.17953e-05	1.91582e-07	0.698212	0.87398	0.0149119	0.0948153	1.36129e-06	0.0217401	4.14849e-07
Prevotella_buccae	0.735052	0.747975	0.506667	0.203868	2.4479e-08	0.621836	0.0524313	2.29269e-05	3.18746e-05	1.9739e-08	0.144459	0.723659	0.165841	0.229431	7.48785e-06	0.00647634	1.83402e-06
Hungatella_hathewayi	0.480773	0.47307	0.481482	0.448645	1.08954e-12	0.0428504	0.000709052	2.59623e-07	4.70571e-07	1.11307e-14	0.0566812	0.788795	0.108972	0.108137	3.33615e-08	1.32218e-05	2.13583e-08
Flavonifractor_plautii	0.0291795	0.218577	0.239068	0.0391639	0.00770446	0.945817	0.905102	0.483603	0.0710619	0.0428409	0.816127	0.338993	0.688852	0.346073	0.0384889	0.0664795	0.00966261
Anaerostipes_hadrus	0.00408089	0.0631383	0.857143	0.109113	1.04391e-19	3.02617e-06	2.77988e-06	9.53586e-09	6.92164e-12	6.99937e-16	0.75724	0.929154	0.0724164	0.106689	5.4808e-11	2.93171e-07	2.45164e-09
Eubacterium_ventriosum	0.0605818	0.638193	0.135469	0.241675	0.00251621	0.364154	0.131259	0.121422	0.00282393	0.0010883	0.791692	0.083989	0.0421358	0.0212332	0.309704	0.00766028	0.0818609
Eubacterium_sp_OM08_24	0.411546	0.652438	0.430642	0.0522835	6.1025e-07	0.113918	0.00445324	2.77809e-05	0.00486213	4.39253e-05	0.192891	0.218424	0.0856116	0.653897	4.25467e-05	0.00492582	1.70829e-05
[Collinsella]_massiliensis	0.0294446	0.656601	0.301408	0.218058	0.0413368	0.545233	0.120657	0.0669182	0.166075	0.047318	0.273973	0.270178	0.807015	0.0850988	0.062441	0.675652	0.101308
Adlercreutzia_equolifaciens	0.811306	0.905103	0.832008	0.25686	1.18421e-07	0.000890692	0.000603452	5.73918e-05	7.08167e-05	1.61159e-06	0.698164	0.352648	0.12113	0.692711	0.00020559	0.118438	4.24623e-06
Asaccharobacter_celatus	0.714223	0.855472	0.838304	0.334101	1.68001e-07	0.00170203	0.00267398	0.000398224	1.38711e-05	4.95215e-06	0.760071	0.399685	0.145722	0.618552	8.12109e-05	0.0851261	3.98643e-06
Enterorhabdus_caecimuris	0.204874	0.374195	0.444952	0.0726359	8.16575e-07	0.0128851	0.0110086	0.000103595	7.20911e-05	6.12033e-05	0.492525	0.67085	0.226532	0.474497	0.00104011	0.0167946	0.000707206
Gordonibacter_pamelaeae	0.00865973	0.81296	0.437136	0.00774537	1.2284e-07	0.00303473	0.000103856	5.59032e-05	4.63895e-05	1.04556e-05	0.82709	0.328718	0.0121809	0.596224	0.00189955	0.333204	0.00341716
Slackia_isoflavoniconvertens	0.0382294	0.122177	0.365995	0.349785	1.20736e-05	0.289734	0.00568945	0.00141198	0.021293	0.00031009	0.2949	0.464312	0.503401	0.351182	0.000424132	0.0582493	0.00640128
Dialister_invisus	0.697085	0.814217	0.638955	0.514636	0.0077768	0.896172	0.687354	0.0634425	0.0492886	2.36795e-05	0.0189021	0.958841	0.100531	0.359456	0.0469554	0.00351505	0.165719
Dialister_sp_CAG_357	0.786587	0.673654	0.674056	0.916215	0.00118266	0.85031	0.593991	0.0523161	0.0392065	0.00606279	0.437514	0.49617	0.681898	0.334813	0.0129742	0.215081	0.0320166
Megasphaera_elsdenii	0.746557	0.737848	0.972159	0.196191	0.000763089	0.194859	0.00195856	0.00467048	0.00752617	0.0377132	0.583189	0.0552813	0.116792	0.254563	0.0238374	0.0361288	0.0458921
Barnesiella_intestinihominis	1.04975e-05	0.975764	0.263621	0.211738	0.0973251	0.186683	0.343015	0.246449	0.153879	0.0763238	0.236333	0.814118	0.906656	0.736688	0.221059	0.897727	0.512134
Bacteroides_stercoris	0.0524309	0.870318	0.627418	0.16929	3.72722e-06	0.135917	0.0321823	0.00128887	0.00112202	0.00144065	0.63454	0.75713	0.43562	0.661321	0.000181911	0.41457	0.00010399
Bacteroides_vulgatus	0.000489193	0.490628	0.200348	0.26072	1.92488e-08	0.00223055	0.00251966	1.36549e-05	0.00145553	4.19077e-06	0.351734	0.057402	0.0372131	0.814834	0.00224395	0.0640983	4.10156e-05
Bacteroides_xylanisolvens	0.0369142	0.684928	0.423603	0.856575	1.22552e-05	0.120315	0.00597178	0.000273175	0.00436254	0.000673959	0.578614	0.552393	0.195106	0.514005	1.69131e-05	0.151314	0.000285466
Bacteroides_thetaiotaomicron	0.524367	0.15918	0.811875	0.520529	4.65672e-10	0.125072	7.35684e-05	2.65977e-06	1.17836e-06	2.93993e-09	0.923652	0.346053	0.10431	0.557161	5.81373e-07	0.0187252	1.30147e-06
Bacteroides_uniformis	0.00639931	0.874231	0.775855	0.202759	0.000335779	0.204823	0.0252939	0.0035192	0.028026	0.00082632	0.522254	0.158755	0.447676	0.166799	3.27872e-05	0.267436	0.001932
Salmonella_virus_SP31	0.38375	0.970642	0.813331	0.92242	4.03996e-07	0.700759	0.0799347	0.000294303	0.0121281	2.11181e-05	0.108015	0.440097	0.0522992	0.985787	0.000326932	0.000528489	0.0106057
Streptococcus_oralis	0.421463	0.377481	0.295569	0.254932	0.000525784	0.253517	0.514553	0.0260287	0.0835517	0.0142373	0.596112	0.486664	0.822385	0.282764	0.0246826	0.270494	0.0078725
Ruminococcus_bromii	0.930093	0.114519	0.940098	0.670273	2.15616e-06	0.583206	0.333498	0.0144973	0.0083247	0.000108881	0.234526	0.368634	0.950998	0.0747155	0.000879008	0.0805199	0.00644612
Dialister_pneumosintes	0.675323	0.688574	0.476685	0.454776	3.63566e-08	0.0181483	0.000488424	5.72468e-08	0.00040294	1.40245e-07	0.145437	0.33961	0.113443	0.396658	1.42026e-05	0.105412	1.02181e-05
Veillonella_atypica	0.0448998	0.0905138	0.389538	0.750978	3.16275e-06	0.219574	0.00181397	0.000909552	3.92644e-06	4.77303e-06	0.614304	0.805976	0.0966639	0.215278	0.00211143	0.0789819	0.00342343
Veillonella_dispar	0.366155	0.205524	0.405505	0.503673	0.000122242	0.703702	0.0407982	0.0300948	0.000760943	6.94982e-06	0.431668	0.881454	0.224652	0.14568	0.0119103	0.11122	0.124518
Akkermansia_muciniphila	0.0494344	0.632201	0.926854	0.966816	0.0205454	0.368349	0.285768	0.285595	0.0106021	0.000962777	0.980762	0.647066	0.467562	0.389702	0.0111997	0.155766	0.0695359
Pyramidobacter_piscolens	0.295035	0.848025	0.574843	0.597563	0.152798	0.454735	0.0532922	0.108725	0.607443	0.0391584	0.0902294	0.921033	0.367788	0.713756	0.0198893	0.49587	0.142645
Streptococcus_sp_HMSC071D03	0.386121	0.773771	0.386506	0.569812	0.049767	0.358556	0.194663	0.039221	0.171904	0.226807	0.84015	0.0104239	0.104894	0.00830637	0.183079	0.442378	0.0236407
[truncated: 286 more rows]

## Sheet: Table S10
Table S10. Twenty-two Species used to construct the RF-species-model-1.
	Control	CCA	MeanDecreaseAccuracy	MeanDecreaseGini
[truncated: 22 more rows]

[truncated: 24 more sheets: Table S11, Table S12, Table S13, Table S14, Table S15, Table S16, Table S17, Table S18, Table S19, Table S20, Table S21, Table S22, Table S23, Table S24, Table S25, Table S26, Table S27, Table S28, Table S29, Table S30 …]
